# Supplementary material for: Sex-Specific Differences in MicroRNA Expression During Human Fetal Lung Development
Source: Front Genet. 2022 Apr 11;13:762834. doi: 10.3389/fgene.2022.762834 (PMC9037032; doi:10.3389/fgene.2022.762834)
Supplement: Supplementary file 1 [file Table6.XLSX]

## Sheet: Table_S3
miRNA	Slope Higher In	Effect (log2FC)	SE (log2FC)	LRT Statistic	p-value	q-value	Signif	Trajectory [Male]	Effect (log2FC) [Male]	SE (log2FC) [Male]	LRT Statistic [Male]	p-value [Male]	q-value [Male]	Signif [Male]	Trajectory [Female]	Effect (log2FC) [Female]	SE (log2FC) [Female]	LRT Statistic [Female]	p-value [Female]	q-value [Female]	Signif [Female]	Predicted
hsa-let-7b-5p	Males	8.887	1.11	61.37789	4.7e-15	8.6e-13	*	Decreases	-1.573	0.82	-1.912	5.6e-02	1.4e-02	*	Decreases	-1.573	0.82	-1.912	5.6e-02	1.4e-02	*	ARID3B; DNA2; FMO4; HAND1; HMGA2; LIN28B; LRIG3; ONECUT2; PRTG; RNFT1
hsa-miR-889-3p	Females	-8.353	1.42	34.64226	4.0e-09	2.0e-07	*	Increases	1.052	1.05	0.998	3.2e-01	6.4e-02		Increases	1.052	1.05	0.998	3.2e-01	6.4e-02		DUSP12; ECHDC1; FUNDC1; IRF2BPL; PHF6; SLC7A3; TCEAL9; TNFSF12; UPRT; VPS25
hsa-miR-1248	Males	14.019	2.28	34.52784	4.2e-09	2.0e-07	*	Decreases	-14.782	1.69	-8.766	1.8e-18	3.9e-18	*	Decreases	-14.782	1.69	-8.766	1.8e-18	3.9e-18	*	CSNK1G3; CYLC2; DPYSL3; DTNA; FBXO32; GATAD2B; PRICKLE2; TIAM1; UHMK1; NA
hsa-miR-483-5p	Males	10.076	1.67	34.47795	4.3e-09	2.0e-07	*	Decreases	-18.096	1.23	-14.684	8.2e-49	1.7e-47	*	Decreases	-18.096	1.23	-14.684	8.2e-49	1.7e-47	*	ACBD6; CT62; CUTA; HTN3; NXF1; PTMA; RBM5; RUSC1; SLC7A3; SRSF4
hsa-miR-27b-3p	Females	-3.792	0.65	33.91610	5.8e-09	2.1e-07	*	Increases	4.420	0.48	9.161	5.2e-20	1.7e-19	*	Increases	4.420	0.48	9.161	5.2e-20	1.7e-19	*	AFF4; CDS1; COG7; CSRP2; DCUN1D4; GCC2; GXYLT1; NOVA1; PPARG; SLC7A11
hsa-miR-1275	Males	9.284	1.62	32.47668	1.2e-08	3.7e-07	*	Decreases	-9.067	1.19	-7.603	2.9e-14	4.0e-14	*	Decreases	-9.067	1.19	-7.603	2.9e-14	4.0e-14	*	C11orf42; ELOB; LRRC28; MAJIN; MAP1A; MECP2; NKAPL; RBMX; TBC1D7; VAMP2
hsa-miR-877-5p	Males	7.400	1.31	31.07128	2.5e-08	6.5e-07	*	Decreases	-12.338	0.97	-12.734	3.8e-37	3.5e-36	*	Decreases	-12.338	0.97	-12.734	3.8e-37	3.5e-36	*	ADAMTSL1; CEP350; DEPDC4; DYRK1A; ETFRF1; FKBP5; FXR2; LMBRD1; NDUFA4; PIP
hsa-miR-423-5p	Males	4.511	0.81	30.56939	3.2e-08	7.3e-07	*	Decreases	-4.479	0.60	-7.475	7.7e-14	9.3e-14	*	Decreases	-4.479	0.60	-7.475	7.7e-14	9.3e-14	*	CALM3; CDC42SE1; CELSR2; CTAG1B; FAM222B; ODF3L1; PLCB1; PNKD; SLC20A2; TSPAN11
hsa-let-7e-5p	Males	4.212	0.78	29.19935	6.5e-08	1.3e-06	*	Decreases	-3.785	0.57	-6.598	4.2e-11	3.6e-11	*	Decreases	-3.785	0.57	-6.598	4.2e-11	3.6e-11	*	ARID3B; C8orf58; DNA2; LIN28B; LRIG3; NGF; ONECUT2; RNFT1; RPUSD3; SLX1A
hsa-let-7d-5p	Males	3.490	0.65	28.92408	7.5e-08	1.4e-06	*	Decreases	-0.767	0.48	-1.605	1.1e-01	2.5e-02	*	Decreases	-0.767	0.48	-1.605	1.1e-01	2.5e-02	*	ARID3B; DNA2; HIC2; HMGA2; IGDCC3; IGF2BP1; LIN28B; LRIG3; PRTG; RNFT1
hsa-miR-129-5p	Females	-11.977	2.25	27.79445	1.3e-07	2.2e-06	*	Increases	0.751	1.68	0.447	6.5e-01	1.2e-01		Increases	0.751	1.68	0.447	6.5e-01	1.2e-01		CDC42EP3; CELF2; NFIB; ONECUT2; POU2F2; SOX4; TCF4; TNRC6B; WDR61; ZFHX3
hsa-miR-129-5p	Females	-11.977	2.25	27.79445	1.3e-07	2.2e-06	*	Increases	0.751	1.68	0.447	6.5e-01	1.2e-01		Increases	0.751	1.68	0.447	6.5e-01	1.2e-01		CDC42EP3; CELF2; NFIB; ONECUT2; POU2F2; SOX4; TCF4; TNRC6B; WDR61; ZFHX3
hsa-miR-129-5p	Females	-11.977	2.25	27.79445	1.3e-07	2.2e-06	*	Increases	0.751	1.68	0.447	6.5e-01	1.2e-01		Increases	0.751	1.68	0.447	6.5e-01	1.2e-01		CDC42EP3; CELF2; NFIB; ONECUT2; POU2F2; SOX4; TCF4; TNRC6B; WDR61; ZFHX3
hsa-miR-129-5p	Females	-11.977	2.25	27.79445	1.3e-07	2.2e-06	*	Increases	0.751	1.68	0.447	6.5e-01	1.2e-01		Increases	0.751	1.68	0.447	6.5e-01	1.2e-01		CDC42EP3; CELF2; NFIB; ONECUT2; POU2F2; SOX4; TCF4; TNRC6B; WDR61; ZFHX3
hsa-miR-431-5p	Females	-7.379	1.41	27.24488	1.8e-07	2.7e-06	*	Increases	1.864	1.04	1.786	7.4e-02	1.8e-02	*	Increases	1.864	1.04	1.786	7.4e-02	1.8e-02	*	EFHC1; HIPK3; KCNJ2; LHX8; NXNL2; PITPNA; SHISAL2B; TANC2; VGLL1; ZNF644
hsa-miR-487b-3p	Females	-5.249	1.01	26.78185	2.3e-07	3.2e-06	*	Increases	1.095	0.75	1.466	1.4e-01	3.2e-02	*	Increases	1.095	0.75	1.466	1.4e-01	3.2e-02	*	AC090517.4; AGA; ALDH1A3; ANP32E; CCNO; DIO2; GLCCI1; NSMF; SSBP3; ZNF219; ZNF280D
hsa-miR-140-3p	Females	-9.419	1.89	24.87048	6.1e-07	8.0e-06	*	Increases	8.354	1.40	5.972	2.3e-09	1.7e-09	*	Increases	8.354	1.40	5.972	2.3e-09	1.7e-09	*	ACVR2B; BSN; FAIM; NDST1; RBFOX2; SLC10A4; SPRED2; TGIF2LX; UBE2C; WDR54
hsa-miR-340-3p	Females	-3.960	0.80	24.68732	6.7e-07	8.2e-06	*	Increases	1.823	0.59	3.089	2.0e-03	6.8e-04	*	Increases	1.823	0.59	3.089	2.0e-03	6.8e-04	*	HUS1; ITLN2; LRTOMT; SINHCAF; TAPBP; TULP4; UPK3BL1; UQCC3; ZNF7; ZNF850
hsa-miR-99b-3p	Females	-3.934	0.84	22.23193	2.4e-06	2.7e-05	*	Decreases	-0.982	0.62	-1.585	1.1e-01	2.6e-02	*	Decreases	-0.982	0.62	-1.585	1.1e-01	2.6e-02	*	AGR2; CREM; GSK3B; HS3ST2; PDE4D; RANBP6; SOCS4; THUMPD1; TRIM21; WHRN
hsa-miR-92b-5p	Males	7.142	1.51	21.19499	4.1e-06	4.4e-05	*	Decreases	-5.976	1.11	-5.360	8.3e-08	4.9e-08	*	Decreases	-5.976	1.11	-5.360	8.3e-08	4.9e-08	*	AGO2; CABP1; CAPZB; EPHA8; FN3K; FOXA2; ID1; SLC7A5; SUGP1; ZIC1
hsa-miR-200b-3p	Females	-2.418	0.55	19.78981	8.6e-06	8.7e-05	*	Increases	4.840	0.40	12.003	3.4e-33	2.6e-32	*	Increases	4.840	0.40	12.003	3.4e-33	2.6e-32	*	ELL2; HIPK3; INTS8; PTPN21; RECK; RIC1; RPS6KB1; SESN1; ZEB1; ZEB2
hsa-miR-151a-3p	Females	-3.026	0.69	19.50425	1.0e-05	9.6e-05	*	Increases	3.389	0.51	6.655	2.8e-11	2.5e-11	*	Increases	3.389	0.51	6.655	2.8e-11	2.5e-11	*	AGO2; AQP4; CASD1; CLK1; FAM104A; PANK2; PFN2; PITPNA; UPP2; ZFPM2
hsa-miR-411-3p	Females	-5.850	1.33	19.07108	1.3e-05	1.1e-04	*	Increases	0.841	0.99	0.850	4.0e-01	7.7e-02		Increases	0.841	0.99	0.850	4.0e-01	7.7e-02		CCDC144NL; DUSP10; HIGD2B; IL21; ITFG1; MAGED4; MGAT4A; SAMD4A; SMURF1; NA
hsa-miR-141-3p	Males	7.368	1.62	18.97980	1.3e-05	1.1e-04	*	Decreases	-1.716	1.20	-1.435	1.5e-01	3.3e-02	*	Decreases	-1.716	1.20	-1.435	1.5e-01	3.3e-02	*	ASTN1; ATP8A1; DUSP3; FAM24A; KLF12; TGFB2; TMEM170B; ZBTB34; ZEB1; ZEB2
hsa-miR-423-3p	Females	-3.384	0.79	18.16758	2.0e-05	1.7e-04	*	Increases	0.669	0.59	1.139	2.5e-01	5.3e-02		Increases	0.669	0.59	1.139	2.5e-01	5.3e-02		CBX7; CREM; ESRRA; FGFR2; GYPC; KLHL29; PABPC1; PROZ; RAP2C; ZNF16
hsa-miR-214-3p	Males	5.477	1.28	17.93677	2.3e-05	1.8e-04	*	Decreases	-4.852	0.94	-5.144	2.7e-07	1.5e-07	*	Decreases	-4.852	0.94	-5.144	2.7e-07	1.5e-07	*	ATP2A3; FCGRT; MED19; NAA15; PGF; POU2F1; RBM34; SNX12; UHMK1; NA
hsa-miR-342-5p	Males	4.545	1.07	17.83073	2.4e-05	1.8e-04	*	Decreases	-5.403	0.79	-6.837	8.1e-12	7.4e-12	*	Decreases	-5.403	0.79	-6.837	8.1e-12	7.4e-12	*	ANKRD52; CCAR2; CPLX2; HIRIP3; INCA1; LST1; PFN1; SCN8A; SMR3B; XIRP1
hsa-miR-1246	Males	11.184	2.55	17.47349	2.9e-05	2.1e-04	*	Decreases	-14.920	1.89	-7.902	2.8e-15	4.1e-15	*	Decreases	-14.920	1.89	-7.902	2.8e-15	4.1e-15	*	CCDC178; CREBL2; DYNC1I1; FAM53C; FUT9; KDM5A; MYOT; RTKN2; SLC38A2; NA
hsa-miR-19b-3p	Males	4.219	1.01	16.92756	3.9e-05	2.7e-04	*	Decreases	-5.009	0.74	-6.727	1.7e-11	1.5e-11	*	Decreases	-5.009	0.74	-6.727	1.7e-11	1.5e-11	*	BNC2; C11orf96; CEP350; KBTBD8; LRP2; SIVA1; SYT1; TAOK1; TGIF1; ZMYND11
hsa-miR-331-5p	Females	-5.819	1.45	16.07668	6.1e-05	4.1e-04	*	Increases	3.039	1.08	2.818	4.8e-03	1.5e-03	*	Increases	3.039	1.08	2.818	4.8e-03	1.5e-03	*	ASGR1; CCL21; CIART; IRX3; KPNA3; PDE1A; POLR3D; PWWP2A; RAI2; UBL3
hsa-let-7a-5p	Males	3.723	0.94	15.62747	7.7e-05	4.9e-04	*	Decreases	-0.212	0.69	-0.305	7.6e-01	1.3e-01		Decreases	-0.212	0.69	-0.305	7.6e-01	1.3e-01		ARID3B; DNA2; LIN28B; LRIG3; NGF; ONECUT2; PRTG; RNFT1; RPUSD3; ZCCHC9
hsa-let-7a-5p	Males	3.723	0.94	15.62747	7.7e-05	4.9e-04	*	Decreases	-0.212	0.69	-0.305	7.6e-01	1.3e-01		Decreases	-0.212	0.69	-0.305	7.6e-01	1.3e-01		ARID3B; DNA2; LIN28B; LRIG3; NGF; ONECUT2; PRTG; RNFT1; RPUSD3; ZCCHC9
hsa-let-7a-5p	Males	3.723	0.94	15.62747	7.7e-05	4.9e-04	*	Decreases	-0.212	0.69	-0.305	7.6e-01	1.3e-01		Decreases	-0.212	0.69	-0.305	7.6e-01	1.3e-01		ARID3B; DNA2; LIN28B; LRIG3; NGF; ONECUT2; PRTG; RNFT1; RPUSD3; ZCCHC9
hsa-let-7a-5p	Males	3.723	0.94	15.62747	7.7e-05	4.9e-04	*	Decreases	-0.212	0.69	-0.305	7.6e-01	1.3e-01		Decreases	-0.212	0.69	-0.305	7.6e-01	1.3e-01		ARID3B; DNA2; LIN28B; LRIG3; NGF; ONECUT2; PRTG; RNFT1; RPUSD3; ZCCHC9
hsa-let-7a-5p	Males	3.723	0.94	15.62747	7.7e-05	4.9e-04	*	Decreases	-0.212	0.69	-0.305	7.6e-01	1.3e-01		Decreases	-0.212	0.69	-0.305	7.6e-01	1.3e-01		ARID3B; DNA2; LIN28B; LRIG3; NGF; ONECUT2; PRTG; RNFT1; RPUSD3; ZCCHC9
hsa-let-7a-5p	Males	3.723	0.94	15.62747	7.7e-05	4.9e-04	*	Decreases	-0.212	0.69	-0.305	7.6e-01	1.3e-01		Decreases	-0.212	0.69	-0.305	7.6e-01	1.3e-01		ARID3B; DNA2; LIN28B; LRIG3; NGF; ONECUT2; PRTG; RNFT1; RPUSD3; ZCCHC9
hsa-let-7a-5p	Males	3.723	0.94	15.62747	7.7e-05	4.9e-04	*	Decreases	-0.212	0.69	-0.305	7.6e-01	1.3e-01		Decreases	-0.212	0.69	-0.305	7.6e-01	1.3e-01		ARID3B; DNA2; LIN28B; LRIG3; NGF; ONECUT2; PRTG; RNFT1; RPUSD3; ZCCHC9
hsa-let-7a-5p	Males	3.723	0.94	15.62747	7.7e-05	4.9e-04	*	Decreases	-0.212	0.69	-0.305	7.6e-01	1.3e-01		Decreases	-0.212	0.69	-0.305	7.6e-01	1.3e-01		ARID3B; DNA2; LIN28B; LRIG3; NGF; ONECUT2; PRTG; RNFT1; RPUSD3; ZCCHC9
hsa-let-7a-5p	Males	3.723	0.94	15.62747	7.7e-05	4.9e-04	*	Decreases	-0.212	0.69	-0.305	7.6e-01	1.3e-01		Decreases	-0.212	0.69	-0.305	7.6e-01	1.3e-01		ARID3B; DNA2; LIN28B; LRIG3; NGF; ONECUT2; PRTG; RNFT1; RPUSD3; ZCCHC9
hsa-miR-148b-3p	Females	-2.687	0.68	15.61875	7.7e-05	4.9e-04	*	Increases	1.625	0.51	3.213	1.3e-03	4.6e-04	*	Increases	1.625	0.51	3.213	1.3e-03	4.6e-04	*	ABCB7; ARL6IP1; B4GALT6; CCKBR; GADD45A; MEOX2; NPEPL1; SOS2; TNFRSF6B; YWHAB
hsa-miR-382-3p	Females	-4.621	1.18	15.19746	9.7e-05	5.9e-04	*	Increases	1.030	0.87	1.182	2.4e-01	5.0e-02	*	Increases	1.030	0.87	1.182	2.4e-01	5.0e-02	*	C1QL3; FCGR3A; FCGR3B; KLHL29; METAP1; MT1A; NLGN1; PDIA5; UBR3; ZNF148
hsa-miR-493-5p	Females	-3.884	1.01	14.73369	1.2e-04	7.3e-04	*	Decreases	-1.139	0.74	-1.532	1.3e-01	2.8e-02	*	Decreases	-1.139	0.74	-1.532	1.3e-01	2.8e-02	*	FUBP1; GTF2IRD1; HIVEP2; LRP12; MARS; MBNL2; RASL11B; RC3H2; SBNO1; SP3
hsa-miR-409-5p	Females	-5.391	1.41	14.63792	1.3e-04	7.4e-04	*	Decreases	-0.522	1.05	-0.498	6.2e-01	1.1e-01		Decreases	-0.522	1.05	-0.498	6.2e-01	1.1e-01		CPSF6; DYRK1A; GNG12; NADK2; POLR2K; RIMKLB; UBE2L3; USP53; ZBTB34; NA
hsa-miR-34a-5p	Males	4.142	1.08	14.52874	1.4e-04	7.6e-04	*	Increases	4.360	0.80	5.474	4.4e-08	2.7e-08	*	Increases	4.360	0.80	5.474	4.4e-08	2.7e-08	*	FAM76A; FLOT2; KLRK1; NECTIN1; PPP1R11; PTRH1; RRAS; SYT1; VAMP2; YDJC
hsa-let-7c-5p	Males	3.668	0.98	13.89967	1.9e-04	1.0e-03	*	Decreases	-1.517	0.72	-2.094	3.6e-02	9.4e-03	*	Decreases	-1.517	0.72	-2.094	3.6e-02	9.4e-03	*	ARID3B; C8orf58; C9orf40; DNA2; FMO4; LIN28B; LRIG3; NGF; RNFT1; RPUSD3
hsa-miR-195-5p	Males	6.469	1.66	13.75209	2.1e-04	1.1e-03	*	Increases	9.916	1.23	8.066	7.3e-16	1.2e-15	*	Increases	9.916	1.23	8.066	7.3e-16	1.2e-15	*	AQP11; C1orf21; CCNE1; CFAP45; LUZP1; PAPPA; PTPN4; RBM6; SALL1; USP25
hsa-miR-150-5p	Males	6.602	1.74	13.57998	2.3e-04	1.2e-03	*	Increases	2.200	1.29	1.709	8.7e-02	2.1e-02	*	Increases	2.200	1.29	1.709	8.7e-02	2.1e-02	*	ADIPOR2; CUTA; ELOVL3; HTN3; MYB; POU2F1; PSMC1; TADA1; ZBTB4; ZNF25
hsa-miR-299-3p	Females	-6.815	1.82	13.38756	2.5e-04	1.2e-03	*	Increases	0.767	1.36	0.564	5.7e-01	1.1e-01		Increases	0.767	1.36	0.564	5.7e-01	1.1e-01		FRMD6; KCNMA1; PAXBP1; RAB6A; SLC17A1; TCF4; TNFSF12; UBE2H; VEGFA; ZNF207
hsa-miR-7-5p	Females	-4.997	1.36	13.20825	2.8e-04	1.3e-03	*	Decreases	-3.138	1.01	-3.116	1.8e-03	6.3e-04	*	Decreases	-3.138	1.01	-3.116	1.8e-03	6.3e-04	*	APOA2; BLOC1S4; CYLC1; DTNB; FNDC4; NDUFA4; PRKCB; SNCA; SPATA2; UBXN2B
hsa-miR-7-5p	Females	-4.997	1.36	13.20825	2.8e-04	1.3e-03	*	Decreases	-3.138	1.01	-3.116	1.8e-03	6.3e-04	*	Decreases	-3.138	1.01	-3.116	1.8e-03	6.3e-04	*	APOA2; BLOC1S4; CYLC1; DTNB; FNDC4; NDUFA4; PRKCB; SNCA; SPATA2; UBXN2B
hsa-miR-7-5p	Females	-4.997	1.36	13.20825	2.8e-04	1.3e-03	*	Decreases	-3.138	1.01	-3.116	1.8e-03	6.3e-04	*	Decreases	-3.138	1.01	-3.116	1.8e-03	6.3e-04	*	APOA2; BLOC1S4; CYLC1; DTNB; FNDC4; NDUFA4; PRKCB; SNCA; SPATA2; UBXN2B
hsa-miR-7-5p	Females	-4.997	1.36	13.20825	2.8e-04	1.3e-03	*	Decreases	-3.138	1.01	-3.116	1.8e-03	6.3e-04	*	Decreases	-3.138	1.01	-3.116	1.8e-03	6.3e-04	*	APOA2; BLOC1S4; CYLC1; DTNB; FNDC4; NDUFA4; PRKCB; SNCA; SPATA2; UBXN2B
hsa-miR-7-5p	Females	-4.997	1.36	13.20825	2.8e-04	1.3e-03	*	Decreases	-3.138	1.01	-3.116	1.8e-03	6.3e-04	*	Decreases	-3.138	1.01	-3.116	1.8e-03	6.3e-04	*	APOA2; BLOC1S4; CYLC1; DTNB; FNDC4; NDUFA4; PRKCB; SNCA; SPATA2; UBXN2B
hsa-miR-7-5p	Females	-4.997	1.36	13.20825	2.8e-04	1.3e-03	*	Decreases	-3.138	1.01	-3.116	1.8e-03	6.3e-04	*	Decreases	-3.138	1.01	-3.116	1.8e-03	6.3e-04	*	APOA2; BLOC1S4; CYLC1; DTNB; FNDC4; NDUFA4; PRKCB; SNCA; SPATA2; UBXN2B
hsa-miR-7-5p	Females	-4.997	1.36	13.20825	2.8e-04	1.3e-03	*	Decreases	-3.138	1.01	-3.116	1.8e-03	6.3e-04	*	Decreases	-3.138	1.01	-3.116	1.8e-03	6.3e-04	*	APOA2; BLOC1S4; CYLC1; DTNB; FNDC4; NDUFA4; PRKCB; SNCA; SPATA2; UBXN2B
hsa-miR-7-5p	Females	-4.997	1.36	13.20825	2.8e-04	1.3e-03	*	Decreases	-3.138	1.01	-3.116	1.8e-03	6.3e-04	*	Decreases	-3.138	1.01	-3.116	1.8e-03	6.3e-04	*	APOA2; BLOC1S4; CYLC1; DTNB; FNDC4; NDUFA4; PRKCB; SNCA; SPATA2; UBXN2B
hsa-miR-7-5p	Females	-4.997	1.36	13.20825	2.8e-04	1.3e-03	*	Decreases	-3.138	1.01	-3.116	1.8e-03	6.3e-04	*	Decreases	-3.138	1.01	-3.116	1.8e-03	6.3e-04	*	APOA2; BLOC1S4; CYLC1; DTNB; FNDC4; NDUFA4; PRKCB; SNCA; SPATA2; UBXN2B
hsa-miR-675-3p	Males	11.654	3.11	12.98636	3.1e-04	1.4e-03	*	Decreases	-15.214	2.31	-6.589	4.4e-11	3.7e-11	*	Decreases	-15.214	2.31	-6.589	4.4e-11	3.7e-11	*	ATG4A; CDK13; CSMD3; GNG5; KRTAP4-2; PITX2; SERPINF1; STK39; ZIC2; ZNF711
hsa-miR-1180-3p	Females	-4.018	1.12	12.96097	3.2e-04	1.4e-03	*	Increases	0.796	0.83	0.962	3.4e-01	6.7e-02		Increases	0.796	0.83	0.962	3.4e-01	6.7e-02		ETS1; KANSL1; MKNK2; PHLDB3; PPP1R17; PRIMA1; RPS19BP1; TEF; TRAPPC3; ZNHIT1
hsa-miR-29a-3p	Males	7.272	2.01	11.95551	5.4e-04	2.4e-03	*	Decreases	-8.993	1.48	-6.063	1.3e-09	1.0e-09	*	Decreases	-8.993	1.48	-6.063	1.3e-09	1.0e-09	*	ATAD2B; CEP76; COL1A1; COL3A1; ELN; MCMBP; NECTIN1; NFIA; PCDHA1; TET1
hsa-miR-4488	Males	10.461	2.92	11.59770	6.6e-04	2.8e-03	*	Decreases	-13.021	2.16	-6.025	1.7e-09	1.2e-09	*	Decreases	-13.021	2.16	-6.025	1.7e-09	1.2e-09	*	CEND1; CYP4F22; MELTF; RLBP1; SETD1B; SLC8A2; SLITRK1; SOX12; SST; ZC3H7B
hsa-miR-320b	Males	2.235	0.65	11.58516	6.6e-04	2.8e-03	*	Decreases	-3.843	0.48	-7.937	2.1e-15	3.2e-15	*	Decreases	-3.843	0.48	-7.937	2.1e-15	3.2e-15	*	ABHD13; BRWD3; CREB5; GCG; HELZ; ONECUT2; PLPPR1; TGOLN2; TNRC6B; NA
hsa-miR-320b	Males	2.235	0.65	11.58516	6.6e-04	2.8e-03	*	Decreases	-3.843	0.48	-7.937	2.1e-15	3.2e-15	*	Decreases	-3.843	0.48	-7.937	2.1e-15	3.2e-15	*	ABHD13; BRWD3; CREB5; GCG; HELZ; ONECUT2; PLPPR1; TGOLN2; TNRC6B; NA
hsa-miR-320b	Males	2.235	0.65	11.58516	6.6e-04	2.8e-03	*	Decreases	-3.843	0.48	-7.937	2.1e-15	3.2e-15	*	Decreases	-3.843	0.48	-7.937	2.1e-15	3.2e-15	*	ABHD13; BRWD3; CREB5; GCG; HELZ; ONECUT2; PLPPR1; TGOLN2; TNRC6B; NA
hsa-miR-320b	Males	2.235	0.65	11.58516	6.6e-04	2.8e-03	*	Decreases	-3.843	0.48	-7.937	2.1e-15	3.2e-15	*	Decreases	-3.843	0.48	-7.937	2.1e-15	3.2e-15	*	ABHD13; BRWD3; CREB5; GCG; HELZ; ONECUT2; PLPPR1; TGOLN2; TNRC6B; NA
hsa-miR-320a-3p	Males	2.195	0.65	11.17501	8.3e-04	3.4e-03	*	Decreases	-3.910	0.48	-8.074	6.8e-16	1.1e-15	*	Decreases	-3.910	0.48	-8.074	6.8e-16	1.1e-15	*
hsa-miR-425-5p	Females	-2.748	0.83	11.04510	8.9e-04	3.6e-03	*	Increases	0.259	0.61	0.423	6.7e-01	1.2e-01		Increases	0.259	0.61	0.423	6.7e-01	1.2e-01		BEX4; FOXJ3; MINDY2; OR1I1; PDCD10; PRDM8; RGS13; SHISA7; SLC25A48; SMG1
hsa-miR-320c	Males	4.050	1.22	11.01288	9.0e-04	3.6e-03	*	Decreases	-4.496	0.90	-4.999	5.8e-07	3.1e-07	*	Decreases	-4.496	0.90	-4.999	5.8e-07	3.1e-07	*	BRWD3; CDK6; CREB5; GCG; HELZ; ONECUT2; PLPPR1; TGOLN2; TNRC6B; NA
hsa-miR-320c	Males	4.050	1.22	11.01288	9.0e-04	3.6e-03	*	Decreases	-4.496	0.90	-4.999	5.8e-07	3.1e-07	*	Decreases	-4.496	0.90	-4.999	5.8e-07	3.1e-07	*	BRWD3; CDK6; CREB5; GCG; HELZ; ONECUT2; PLPPR1; TGOLN2; TNRC6B; NA
hsa-miR-320c	Males	4.050	1.22	11.01288	9.0e-04	3.6e-03	*	Decreases	-4.496	0.90	-4.999	5.8e-07	3.1e-07	*	Decreases	-4.496	0.90	-4.999	5.8e-07	3.1e-07	*	BRWD3; CDK6; CREB5; GCG; HELZ; ONECUT2; PLPPR1; TGOLN2; TNRC6B; NA
hsa-miR-320c	Males	4.050	1.22	11.01288	9.0e-04	3.6e-03	*	Decreases	-4.496	0.90	-4.999	5.8e-07	3.1e-07	*	Decreases	-4.496	0.90	-4.999	5.8e-07	3.1e-07	*	BRWD3; CDK6; CREB5; GCG; HELZ; ONECUT2; PLPPR1; TGOLN2; TNRC6B; NA
hsa-miR-30e-3p	Females	-3.132	0.95	10.87480	9.7e-04	3.6e-03	*	Increases	5.307	0.70	7.576	3.6e-14	4.8e-14	*	Increases	5.307	0.70	7.576	3.6e-14	4.8e-14	*	CDC73; CNPY2; IFT20; KMT5B; PAGE4; PAIP2; PITX2; SLC12A6; STAU1; NA
hsa-miR-342-3p	Males	3.328	1.00	10.86932	9.8e-04	3.6e-03	*	Decreases	-4.666	0.74	-6.323	2.6e-10	2.0e-10	*	Decreases	-4.666	0.74	-6.323	2.6e-10	2.0e-10	*	ANKRD52; DTNBP1; IL3; KCNA4; KDM6B; MRFAP1; PDGFRA; PIN4; RFX3; SPINK13
hsa-miR-93-3p	Males	4.540	1.35	10.86054	9.8e-04	3.6e-03	*	Decreases	-7.811	1.00	-7.833	4.8e-15	7.0e-15	*	Decreases	-7.811	1.00	-7.833	4.8e-15	7.0e-15	*	AEBP2; DST; ECRG4; GLCCI1; GTF2I; KMT2C; NFKBIL1; RNASE9; SNRPG; TNRC6B
hsa-miR-574-5p	Males	2.954	0.89	10.83979	9.9e-04	3.6e-03	*	Decreases	-3.805	0.66	-5.751	8.9e-09	6.1e-09	*	Decreases	-3.805	0.66	-5.751	8.9e-09	6.1e-09	*	C11orf96; DGKG; FOXN3; RFX4; RIMKLA; RSC1A1; URM1; ZNF337; ZSWIM1; NA
hsa-miR-132-3p	Males	3.072	0.94	10.68119	1.1e-03	3.9e-03	*	Decreases	-2.637	0.69	-3.806	1.4e-04	5.8e-05	*	Decreases	-2.637	0.69	-3.806	1.4e-04	5.8e-05	*	CDK19; GTF2H1; KCNK2; LEMD3; MYCBP2; NFIB; SAP30L; SOX5; TIMM9; TJAP1
hsa-miR-320d	Males	3.717	1.15	10.47647	1.2e-03	4.2e-03	*	Increases	2.324	0.85	2.739	6.2e-03	1.9e-03	*	Increases	2.324	0.85	2.739	6.2e-03	1.9e-03	*	BRWD3; CREB5; GCG; HELZ; ONECUT2; PLPPR1; TGOLN2; TNRC6B; YOD1; NA
hsa-miR-370-3p	Females	-5.145	1.61	10.20412	1.4e-03	4.8e-03	*	Decreases	-4.764	1.19	-4.004	6.2e-05	2.7e-05	*	Decreases	-4.764	1.19	-4.004	6.2e-05	2.7e-05	*	BEX2; CD40; FAM193A; PMAIP1; PRTFDC1; RRP1B; SRSF6; USP37; WNT10B; ZCCHC17
hsa-miR-1-3p	Females	-5.303	1.64	10.05336	1.5e-03	5.1e-03	*	Increases	5.840	1.22	4.802	1.6e-06	8.3e-07	*	Increases	5.840	1.22	4.802	1.6e-06	8.3e-07	*	ARCN1; EIF1AX; GLCCI1; HACD3; NXT2; RIT2; SLC44A1; TMEM243; TMSB4X; VAMP4
hsa-miR-1-3p	Females	-5.303	1.64	10.05336	1.5e-03	5.1e-03	*	Increases	5.840	1.22	4.802	1.6e-06	8.3e-07	*	Increases	5.840	1.22	4.802	1.6e-06	8.3e-07	*	ARCN1; EIF1AX; GLCCI1; HACD3; NXT2; RIT2; SLC44A1; TMEM243; TMSB4X; VAMP4
hsa-miR-1-3p	Females	-5.303	1.64	10.05336	1.5e-03	5.1e-03	*	Increases	5.840	1.22	4.802	1.6e-06	8.3e-07	*	Increases	5.840	1.22	4.802	1.6e-06	8.3e-07	*	ARCN1; EIF1AX; GLCCI1; HACD3; NXT2; RIT2; SLC44A1; TMEM243; TMSB4X; VAMP4
hsa-miR-1-3p	Females	-5.303	1.64	10.05336	1.5e-03	5.1e-03	*	Increases	5.840	1.22	4.802	1.6e-06	8.3e-07	*	Increases	5.840	1.22	4.802	1.6e-06	8.3e-07	*	ARCN1; EIF1AX; GLCCI1; HACD3; NXT2; RIT2; SLC44A1; TMEM243; TMSB4X; VAMP4
hsa-miR-675-5p	Males	4.805	1.50	9.91868	1.6e-03	5.4e-03	*	Decreases	-12.657	1.11	-11.425	3.1e-30	2.0e-29	*	Decreases	-12.657	1.11	-11.425	3.1e-30	2.0e-29	*	EXOC3; FBXO27; G6PC3; ICAM3; KCNH6; NNAT; PHLDA1; PIP5K1B; RUNX1; SYDE1
hsa-miR-200a-5p	Females	-3.930	1.25	9.76881	1.8e-03	5.8e-03	*	Increases	4.065	0.93	4.373	1.2e-05	5.9e-06	*	Increases	4.065	0.93	4.373	1.2e-05	5.9e-06	*	LMO7DN; MAK; MAST4; NR4A1; NSD2; RAB1A; SP3; UBR3; ZC3H12C; ZNF367
hsa-miR-323a-3p	Females	-2.743	0.88	9.63445	1.9e-03	6.1e-03	*	Decreases	-4.975	0.65	-7.624	2.5e-14	3.5e-14	*	Decreases	-4.975	0.65	-7.624	2.5e-14	3.5e-14	*	ATP11A; FAM135A; FLRT3; KRAS; MAP3K2; PDE4B; PUM1; RBM27; TRPS1; UBE2Q1
hsa-miR-433-3p	Females	-4.219	1.36	9.50552	2.0e-03	6.4e-03	*	Decreases	-0.979	1.01	-0.972	3.3e-01	6.6e-02		Decreases	-0.979	1.01	-0.972	3.3e-01	6.6e-02		C1QC; CCDC138; EPRS; FERMT2; MAPK8; MARK3; MBD4; SFRP2; SMIM19; ZNF440
hsa-miR-4516	Males	10.461	3.14	9.22589	2.4e-03	7.3e-03	*	Decreases	-17.428	2.33	-7.482	7.3e-14	8.9e-14	*	Decreases	-17.428	2.33	-7.482	7.3e-14	8.9e-14	*	AHCYL2; BORCS7; GALNT13; ING4; RCOR1; ST6GAL1; SVBP; TERF2; TSPYL4; WNT8B
hsa-miR-126-5p	Males	3.208	1.06	8.85689	2.9e-03	8.8e-03	*	Increases	1.833	0.78	2.341	1.9e-02	5.4e-03	*	Increases	1.833	0.78	2.341	1.9e-02	5.4e-03	*	BRWD3; CASK; DENND1B; GRIK2; HSPB8; MACC1; RFX4; TRIM8; TRPS1; UBN2
hsa-miR-940	Females	-7.813	2.59	8.80367	3.0e-03	8.8e-03	*	Decreases	-6.936	1.92	-3.616	3.0e-04	1.2e-04	*	Decreases	-6.936	1.92	-3.616	3.0e-04	1.2e-04	*	CBX5; DKKL1; FAM120C; MOB3B; RANBP10; RETREG2; SLC12A5; SMARCD1; STMN2; ZNRF3
hsa-miR-329-3p	Females	-2.928	0.98	8.78857	3.0e-03	8.8e-03	*	Decreases	-2.011	0.73	-2.760	5.8e-03	1.8e-03	*	Decreases	-2.011	0.73	-2.760	5.8e-03	1.8e-03	*	ADGRF5; BLCAP; CCDC71L; CLDND1; FAM174A; KLHL2; KRIT1; MCAM; RLN1; RLN2; TCEA1
hsa-miR-329-3p	Females	-2.928	0.98	8.78857	3.0e-03	8.8e-03	*	Decreases	-2.011	0.73	-2.760	5.8e-03	1.8e-03	*	Decreases	-2.011	0.73	-2.760	5.8e-03	1.8e-03	*	ADGRF5; BLCAP; CCDC71L; CLDND1; FAM174A; KLHL2; KRIT1; MCAM; RLN1; RLN2; TCEA1
hsa-miR-329-3p	Females	-2.928	0.98	8.78857	3.0e-03	8.8e-03	*	Decreases	-2.011	0.73	-2.760	5.8e-03	1.8e-03	*	Decreases	-2.011	0.73	-2.760	5.8e-03	1.8e-03	*	ADGRF5; BLCAP; CCDC71L; CLDND1; FAM174A; KLHL2; KRIT1; MCAM; RLN1; RLN2; TCEA1
hsa-miR-329-3p	Females	-2.928	0.98	8.78857	3.0e-03	8.8e-03	*	Decreases	-2.011	0.73	-2.760	5.8e-03	1.8e-03	*	Decreases	-2.011	0.73	-2.760	5.8e-03	1.8e-03	*	ADGRF5; BLCAP; CCDC71L; CLDND1; FAM174A; KLHL2; KRIT1; MCAM; RLN1; RLN2; TCEA1
hsa-miR-218-5p	Females	-2.107	0.71	8.73245	3.1e-03	8.8e-03	*	Increases	2.633	0.53	5.002	5.7e-07	3.1e-07	*	Increases	2.633	0.53	5.002	5.7e-07	3.1e-07	*	APH1B; CADM2; EPHA5; FAM162B; GLCE; GNG3; HECTD2; NMT2; SERP1; SMLR1
hsa-miR-218-5p	Females	-2.107	0.71	8.73245	3.1e-03	8.8e-03	*	Increases	2.633	0.53	5.002	5.7e-07	3.1e-07	*	Increases	2.633	0.53	5.002	5.7e-07	3.1e-07	*	APH1B; CADM2; EPHA5; FAM162B; GLCE; GNG3; HECTD2; NMT2; SERP1; SMLR1
hsa-miR-218-5p	Females	-2.107	0.71	8.73245	3.1e-03	8.8e-03	*	Increases	2.633	0.53	5.002	5.7e-07	3.1e-07	*	Increases	2.633	0.53	5.002	5.7e-07	3.1e-07	*	APH1B; CADM2; EPHA5; FAM162B; GLCE; GNG3; HECTD2; NMT2; SERP1; SMLR1
hsa-miR-218-5p	Females	-2.107	0.71	8.73245	3.1e-03	8.8e-03	*	Increases	2.633	0.53	5.002	5.7e-07	3.1e-07	*	Increases	2.633	0.53	5.002	5.7e-07	3.1e-07	*	APH1B; CADM2; EPHA5; FAM162B; GLCE; GNG3; HECTD2; NMT2; SERP1; SMLR1
hsa-miR-127-5p	Females	-4.082	1.38	8.72839	3.1e-03	8.8e-03	*	Increases	2.094	1.03	2.038	4.2e-02	1.1e-02	*	Increases	2.094	1.03	2.038	4.2e-02	1.1e-02	*	CPSF6; HNRNPA2B1; HNRNPR; LCLAT1; LXN; PEF1; RAB6A; RBP7; SHC3; TEX26
hsa-miR-9-5p	Females	-7.567	2.51	8.72055	3.1e-03	8.8e-03	*	Increases	4.610	1.86	2.482	1.3e-02	3.7e-03	*	Increases	4.610	1.86	2.482	1.3e-02	3.7e-03	*	ARFGEF2; C9orf129; CTNNA1; MDGA1; MDGA2; ONECUT2; POU2F1; PRTG; PXDN; YBX3
hsa-miR-9-5p	Females	-7.567	2.51	8.72055	3.1e-03	8.8e-03	*	Increases	4.610	1.86	2.482	1.3e-02	3.7e-03	*	Increases	4.610	1.86	2.482	1.3e-02	3.7e-03	*	ARFGEF2; C9orf129; CTNNA1; MDGA1; MDGA2; ONECUT2; POU2F1; PRTG; PXDN; YBX3
hsa-miR-9-5p	Females	-7.567	2.51	8.72055	3.1e-03	8.8e-03	*	Increases	4.610	1.86	2.482	1.3e-02	3.7e-03	*	Increases	4.610	1.86	2.482	1.3e-02	3.7e-03	*	ARFGEF2; C9orf129; CTNNA1; MDGA1; MDGA2; ONECUT2; POU2F1; PRTG; PXDN; YBX3
hsa-miR-9-5p	Females	-7.567	2.51	8.72055	3.1e-03	8.8e-03	*	Increases	4.610	1.86	2.482	1.3e-02	3.7e-03	*	Increases	4.610	1.86	2.482	1.3e-02	3.7e-03	*	ARFGEF2; C9orf129; CTNNA1; MDGA1; MDGA2; ONECUT2; POU2F1; PRTG; PXDN; YBX3
hsa-miR-9-5p	Females	-7.567	2.51	8.72055	3.1e-03	8.8e-03	*	Increases	4.610	1.86	2.482	1.3e-02	3.7e-03	*	Increases	4.610	1.86	2.482	1.3e-02	3.7e-03	*	ARFGEF2; C9orf129; CTNNA1; MDGA1; MDGA2; ONECUT2; POU2F1; PRTG; PXDN; YBX3
hsa-miR-9-5p	Females	-7.567	2.51	8.72055	3.1e-03	8.8e-03	*	Increases	4.610	1.86	2.482	1.3e-02	3.7e-03	*	Increases	4.610	1.86	2.482	1.3e-02	3.7e-03	*	ARFGEF2; C9orf129; CTNNA1; MDGA1; MDGA2; ONECUT2; POU2F1; PRTG; PXDN; YBX3
hsa-miR-9-5p	Females	-7.567	2.51	8.72055	3.1e-03	8.8e-03	*	Increases	4.610	1.86	2.482	1.3e-02	3.7e-03	*	Increases	4.610	1.86	2.482	1.3e-02	3.7e-03	*	ARFGEF2; C9orf129; CTNNA1; MDGA1; MDGA2; ONECUT2; POU2F1; PRTG; PXDN; YBX3
hsa-miR-9-5p	Females	-7.567	2.51	8.72055	3.1e-03	8.8e-03	*	Increases	4.610	1.86	2.482	1.3e-02	3.7e-03	*	Increases	4.610	1.86	2.482	1.3e-02	3.7e-03	*	ARFGEF2; C9orf129; CTNNA1; MDGA1; MDGA2; ONECUT2; POU2F1; PRTG; PXDN; YBX3
hsa-miR-9-5p	Females	-7.567	2.51	8.72055	3.1e-03	8.8e-03	*	Increases	4.610	1.86	2.482	1.3e-02	3.7e-03	*	Increases	4.610	1.86	2.482	1.3e-02	3.7e-03	*	ARFGEF2; C9orf129; CTNNA1; MDGA1; MDGA2; ONECUT2; POU2F1; PRTG; PXDN; YBX3
hsa-miR-23a-5p	Males	5.054	1.69	8.70094	3.2e-03	8.8e-03	*	Decreases	-4.615	1.25	-3.697	2.2e-04	8.8e-05	*	Decreases	-4.615	1.25	-3.697	2.2e-04	8.8e-05	*	CENPS-CORT; CLIP3; COMMD6; CORT; FOXC1; GIPC3; MAPRE1; SSMEM1; TEC; VSIG1
hsa-miR-409-3p	Females	-2.868	0.97	8.64832	3.3e-03	8.8e-03	*	Decreases	-5.493	0.72	-7.618	2.6e-14	3.6e-14	*	Decreases	-5.493	0.72	-7.618	2.6e-14	3.6e-14	*	AKIRIN1; C11orf74; C11orf88; MTF2; NEXMIF; ODR4; SLC35A3; STYX; UBE2D2; ZFHX4
hsa-miR-140-5p	Females	-5.811	1.97	8.62984	3.3e-03	8.8e-03	*	Increases	4.881	1.46	3.345	8.2e-04	3.0e-04	*	Increases	4.881	1.46	3.345	8.2e-04	3.0e-04	*	ATP6V1E2; FGF9; KATNBL1; LCOR; MMD; PRDX4; SEPTIN2; TSSK2; YOD1; ZNF800
hsa-miR-200c-3p	Males	2.272	0.77	8.60199	3.4e-03	8.8e-03	*	Increases	0.429	0.57	0.752	4.5e-01	8.6e-02		Increases	0.429	0.57	0.752	4.5e-01	8.6e-02		CECR2; HIPK3; INTS8; LHFPL6; NFIA; PTPN21; RIC1; TAF12; ZEB1; ZEB2
hsa-miR-411-5p	Females	-3.416	1.16	8.59018	3.4e-03	8.8e-03	*	Increases	1.960	0.86	2.283	2.2e-02	6.0e-03	*	Increases	1.960	0.86	2.283	2.2e-02	6.0e-03	*	ELFN1; MITD1; MOSMO; PXDC1; RAPGEF2; SPRY4; TDRD5; UBE2R2; ZNF680; NA
hsa-miR-128-3p	Females	-2.532	0.87	8.50601	3.5e-03	9.0e-03	*	Increases	1.462	0.64	2.285	2.2e-02	6.0e-03	*	Increases	1.462	0.64	2.285	2.2e-02	6.0e-03	*	CLPP; LBH; NXT2; PAIP2; PDIA5; POGLUT1; SZRD1; TMEM167A; TTC39A; YWHAB
hsa-miR-128-3p	Females	-2.532	0.87	8.50601	3.5e-03	9.0e-03	*	Increases	1.462	0.64	2.285	2.2e-02	6.0e-03	*	Increases	1.462	0.64	2.285	2.2e-02	6.0e-03	*	CLPP; LBH; NXT2; PAIP2; PDIA5; POGLUT1; SZRD1; TMEM167A; TTC39A; YWHAB
hsa-miR-128-3p	Females	-2.532	0.87	8.50601	3.5e-03	9.0e-03	*	Increases	1.462	0.64	2.285	2.2e-02	6.0e-03	*	Increases	1.462	0.64	2.285	2.2e-02	6.0e-03	*	CLPP; LBH; NXT2; PAIP2; PDIA5; POGLUT1; SZRD1; TMEM167A; TTC39A; YWHAB
hsa-miR-128-3p	Females	-2.532	0.87	8.50601	3.5e-03	9.0e-03	*	Increases	1.462	0.64	2.285	2.2e-02	6.0e-03	*	Increases	1.462	0.64	2.285	2.2e-02	6.0e-03	*	CLPP; LBH; NXT2; PAIP2; PDIA5; POGLUT1; SZRD1; TMEM167A; TTC39A; YWHAB
hsa-miR-25-3p	Females	-2.129	0.73	8.50259	3.5e-03	9.0e-03	*	Increases	1.267	0.54	2.339	1.9e-02	5.4e-03	*	Increases	1.267	0.54	2.339	1.9e-02	5.4e-03	*	CD69; FAAH2; FAM126B; FBXW7; FNIP1; HIPK3; RIC1; SLC12A5; UGP2; ZEB2
hsa-miR-148a-5p	Females	-3.786	1.29	8.40334	3.7e-03	9.3e-03	*	Increases	3.906	0.96	4.084	4.4e-05	2.0e-05	*	Increases	3.906	0.96	4.084	4.4e-05	2.0e-05	*	BCLAF3; FAM117B; PHTF2; POU2F1; PTCRA; RANBP6; SIX4; TAX1BP1; TMEM212; ZFHX4
hsa-miR-369-3p	Females	-2.477	0.88	7.82551	5.2e-03	1.3e-02	*	Decreases	-1.427	0.65	-2.192	2.8e-02	7.5e-03	*	Decreases	-1.427	0.65	-2.192	2.8e-02	7.5e-03	*	ARID2; ATAT1; CYP2C19; DMD; ICK; MED13; PNRC1; POP1; TLE4; ZNF521
hsa-miR-493-3p	Females	-3.636	1.30	7.77627	5.3e-03	1.3e-02	*	Decreases	-2.998	0.96	-3.118	1.8e-03	6.3e-04	*	Decreases	-2.998	0.96	-3.118	1.8e-03	6.3e-04	*	C17orf49; DKK1; DPY30; FAM102B; FOXP2; MRVI1; SOSTDC1; SRSF11; YTHDF2; ZC2HC1C
hsa-miR-522-3p	Males	4.807	1.69	7.73773	5.4e-03	1.3e-02	*	Decreases	-19.410	1.25	-15.535	2.0e-54	8.3e-53	*	Decreases	-19.410	1.25	-15.535	2.0e-54	8.3e-53	*	AMMECR1; ATRX; CELF2; ETV1; FEM1C; GEM; MEF2C; NSD2; PHIP; UBE2Q2
hsa-miR-133a-3p	Females	-5.358	1.91	7.61340	5.8e-03	1.4e-02	*	Increases	3.810	1.41	2.693	7.1e-03	2.1e-03	*	Increases	3.810	1.41	2.693	7.1e-03	2.1e-03	*	CLTA; FTL; LHFPL6; PPP2CB; RBMX; SEC61B; SGPP1; TAGLN2; TFAP2D; UBA2
hsa-miR-133a-3p	Females	-5.358	1.91	7.61340	5.8e-03	1.4e-02	*	Increases	3.810	1.41	2.693	7.1e-03	2.1e-03	*	Increases	3.810	1.41	2.693	7.1e-03	2.1e-03	*	CLTA; FTL; LHFPL6; PPP2CB; RBMX; SEC61B; SGPP1; TAGLN2; TFAP2D; UBA2
hsa-miR-133a-3p	Females	-5.358	1.91	7.61340	5.8e-03	1.4e-02	*	Increases	3.810	1.41	2.693	7.1e-03	2.1e-03	*	Increases	3.810	1.41	2.693	7.1e-03	2.1e-03	*	CLTA; FTL; LHFPL6; PPP2CB; RBMX; SEC61B; SGPP1; TAGLN2; TFAP2D; UBA2
hsa-miR-133a-3p	Females	-5.358	1.91	7.61340	5.8e-03	1.4e-02	*	Increases	3.810	1.41	2.693	7.1e-03	2.1e-03	*	Increases	3.810	1.41	2.693	7.1e-03	2.1e-03	*	CLTA; FTL; LHFPL6; PPP2CB; RBMX; SEC61B; SGPP1; TAGLN2; TFAP2D; UBA2
hsa-miR-671-3p	Females	-3.432	1.23	7.59889	5.8e-03	1.4e-02	*	Increases	0.864	0.92	0.942	3.5e-01	6.9e-02		Increases	0.864	0.92	0.942	3.5e-01	6.9e-02		CKAP4; CNPPD1; CPM; FMO6P; KRT8; LGALS3BP; MMS19; MTFR1L; PAEP; RASGRF1
hsa-miR-191-5p	Males	2.151	0.78	7.51314	6.1e-03	1.4e-02	*	Increases	1.257	0.58	2.176	3.0e-02	7.7e-03	*	Increases	1.257	0.58	2.176	3.0e-02	7.7e-03	*	CEBPB; MAP3K12; MAPRE2; NEURL4; PLCD1; TAF5; TJP1; TLX3; TMEM70; TMOD2
hsa-miR-582-5p	Males	4.027	1.47	7.29854	6.9e-03	1.6e-02	*	Decreases	-3.616	1.09	-3.328	8.7e-04	3.2e-04	*	Decreases	-3.616	1.09	-3.328	8.7e-04	3.2e-04	*	BMP10; CSTL1; CXXC4; FAM91A1; GABPB1; HIGD2A; POU2F1; TAOK1; TCF4; ZNF804A
hsa-miR-375-3p	Females	-2.780	1.04	7.16863	7.4e-03	1.7e-02	*	Decreases	-2.191	0.77	-2.849	4.4e-03	1.4e-03	*	Decreases	-2.191	0.77	-2.849	4.4e-03	1.4e-03	*
hsa-miR-133b	Females	-5.175	1.92	7.03808	8.0e-03	1.8e-02	*	Increases	3.573	1.42	2.516	1.2e-02	3.4e-03	*	Increases	3.573	1.42	2.516	1.2e-02	3.4e-03	*	CLTA; LHFPL6; METTL18; POU2F2; PTBP1; SEC61B; SGMS2; SLC6A1; SMARCD1; TFAP2D
hsa-miR-301a-3p	Males	5.792	2.13	7.00455	8.1e-03	1.8e-02	*	Decreases	-8.528	1.57	-5.436	5.4e-08	3.3e-08	*	Decreases	-8.528	1.57	-5.436	5.4e-08	3.3e-08	*	CDK19; DDX6; FBXO28; KBTBD8; MIER1; MYBL1; RTCA; SLAIN1; SYBU; TSC1
hsa-miR-425-3p	Females	-2.622	1.00	6.82848	9.0e-03	1.9e-02	*	Increases	1.715	0.74	2.305	2.1e-02	5.8e-03	*	Increases	1.715	0.74	2.305	2.1e-02	5.8e-03	*	CXCL9; FOXL2; GPAT3; KIFC2; MECP2; OTX1; SYCE1L; TCF25; TTPAL; WFDC3
hsa-miR-138-5p	Males	5.459	2.04	6.79184	9.2e-03	2.0e-02	*	Decreases	-2.403	1.51	-1.591	1.1e-01	2.6e-02	*	Decreases	-2.403	1.51	-1.591	1.1e-01	2.6e-02	*	CLVS1; DMKN; FEM1C; FOXC1; GAL3ST2; KMT5B; RMND5A; S100A2; UPF2; VIT
hsa-miR-138-5p	Males	5.459	2.04	6.79184	9.2e-03	2.0e-02	*	Decreases	-2.403	1.51	-1.591	1.1e-01	2.6e-02	*	Decreases	-2.403	1.51	-1.591	1.1e-01	2.6e-02	*	CLVS1; DMKN; FEM1C; FOXC1; GAL3ST2; KMT5B; RMND5A; S100A2; UPF2; VIT
hsa-miR-138-5p	Males	5.459	2.04	6.79184	9.2e-03	2.0e-02	*	Decreases	-2.403	1.51	-1.591	1.1e-01	2.6e-02	*	Decreases	-2.403	1.51	-1.591	1.1e-01	2.6e-02	*	CLVS1; DMKN; FEM1C; FOXC1; GAL3ST2; KMT5B; RMND5A; S100A2; UPF2; VIT
hsa-miR-138-5p	Males	5.459	2.04	6.79184	9.2e-03	2.0e-02	*	Decreases	-2.403	1.51	-1.591	1.1e-01	2.6e-02	*	Decreases	-2.403	1.51	-1.591	1.1e-01	2.6e-02	*	CLVS1; DMKN; FEM1C; FOXC1; GAL3ST2; KMT5B; RMND5A; S100A2; UPF2; VIT
hsa-miR-17-3p	Males	6.925	2.64	6.66388	9.8e-03	2.1e-02	*	Decreases	-2.857	1.95	-1.467	1.4e-01	3.2e-02	*	Decreases	-2.857	1.95	-1.467	1.4e-01	3.2e-02	*	ARID2; HLA-DRB1; HNRNPA3; NFIB; NTRK2; POU2F1; SCGB1D1; SCGB1D2; SYNCRIP; TSHZ3
hsa-miR-654-5p	Females	-2.831	1.09	6.63440	1.0e-02	2.1e-02	*	Decreases	-2.838	0.81	-3.509	4.5e-04	1.7e-04	*	Decreases	-2.838	0.81	-3.509	4.5e-04	1.7e-04	*	CASP12; CASP5; COTL1; EPHA8; HAX1; KIF21B; PELI3; PQBP1; SLC9B2; STK38
hsa-miR-1291	Males	6.762	2.54	6.60226	1.0e-02	2.1e-02	*	Decreases	-10.670	1.88	-5.671	1.4e-08	9.5e-09	*	Decreases	-10.670	1.88	-5.671	1.4e-08	9.5e-09	*	ERMP1; ESYT1; FAM160A2; FUBP1; HIST1H4J; IMPA2; MUC22; NF2; SLC39A5; USP37
hsa-miR-887-3p	Males	5.209	1.99	6.56356	1.0e-02	2.1e-02	*	Decreases	-8.148	1.47	-5.527	3.3e-08	2.1e-08	*	Decreases	-8.148	1.47	-5.527	3.3e-08	2.1e-08	*	ATP2B2; C3orf80; CASK; FARP1; LST1; MAP3K1; NPAT; PLD2; STARD13; TMEM38B
hsa-miR-543	Females	-2.834	1.09	6.52496	1.1e-02	2.1e-02	*	Decreases	-4.052	0.81	-5.007	5.5e-07	3.1e-07	*	Decreases	-4.052	0.81	-5.007	5.5e-07	3.1e-07	*	CADM2; DMXL2; GPBP1; MRPS9; PRM1; RBM26; TCERG1; WASL; ZNF704; ZNRF4
hsa-miR-6511b-3p	Males	5.230	2.02	6.49868	1.1e-02	2.2e-02	*	Decreases	-4.553	1.50	-3.042	2.4e-03	7.8e-04	*	Decreases	-4.553	1.50	-3.042	2.4e-03	7.8e-04	*
hsa-miR-6511b-3p	Males	5.230	2.02	6.49868	1.1e-02	2.2e-02	*	Decreases	-4.553	1.50	-3.042	2.4e-03	7.8e-04	*	Decreases	-4.553	1.50	-3.042	2.4e-03	7.8e-04	*
hsa-miR-6511b-3p	Males	5.230	2.02	6.49868	1.1e-02	2.2e-02	*	Decreases	-4.553	1.50	-3.042	2.4e-03	7.8e-04	*	Decreases	-4.553	1.50	-3.042	2.4e-03	7.8e-04	*
hsa-miR-6511b-3p	Males	5.230	2.02	6.49868	1.1e-02	2.2e-02	*	Decreases	-4.553	1.50	-3.042	2.4e-03	7.8e-04	*	Decreases	-4.553	1.50	-3.042	2.4e-03	7.8e-04	*
hsa-miR-516a-5p	Females	-4.773	1.86	6.35160	1.2e-02	2.3e-02	*	Decreases	-10.319	1.37	-7.518	5.6e-14	7.0e-14	*	Decreases	-10.319	1.37	-7.518	5.6e-14	7.0e-14	*	ADSL; CRCP; FAM200B; GALP; PIK3R4; RGS9; SEZ6L; SUPT4H1; SYCE1L; TMEM68
hsa-miR-516a-5p	Females	-4.773	1.86	6.35160	1.2e-02	2.3e-02	*	Decreases	-10.319	1.37	-7.518	5.6e-14	7.0e-14	*	Decreases	-10.319	1.37	-7.518	5.6e-14	7.0e-14	*	ADSL; CRCP; FAM200B; GALP; PIK3R4; RGS9; SEZ6L; SUPT4H1; SYCE1L; TMEM68
hsa-miR-516a-5p	Females	-4.773	1.86	6.35160	1.2e-02	2.3e-02	*	Decreases	-10.319	1.37	-7.518	5.6e-14	7.0e-14	*	Decreases	-10.319	1.37	-7.518	5.6e-14	7.0e-14	*	ADSL; CRCP; FAM200B; GALP; PIK3R4; RGS9; SEZ6L; SUPT4H1; SYCE1L; TMEM68
hsa-miR-516a-5p	Females	-4.773	1.86	6.35160	1.2e-02	2.3e-02	*	Decreases	-10.319	1.37	-7.518	5.6e-14	7.0e-14	*	Decreases	-10.319	1.37	-7.518	5.6e-14	7.0e-14	*	ADSL; CRCP; FAM200B; GALP; PIK3R4; RGS9; SEZ6L; SUPT4H1; SYCE1L; TMEM68
hsa-miR-145-5p	Males	2.416	0.96	6.30256	1.2e-02	2.3e-02	*	Decreases	-0.282	0.71	-0.398	6.9e-01	1.2e-01		Decreases	-0.282	0.71	-0.398	6.9e-01	1.2e-01		ABHD17C; AP1G1; HNRNPH2; IGF1R; KCNA4; MYO5A; RTKN; TEX37; TP53I3; TRIM2
hsa-miR-331-3p	Males	3.271	1.28	6.30007	1.2e-02	2.3e-02	*	Decreases	-4.504	0.95	-4.749	2.0e-06	1.1e-06	*	Decreases	-4.504	0.95	-4.749	2.0e-06	1.1e-06	*	ARHGEF37; ATF7; CAMK2A; CPLX2; DUSP5; FBLN7; RIMS4; SLAMF9; TSPAN18; ZNF513
hsa-miR-497-5p	Males	5.401	2.08	6.21963	1.3e-02	2.4e-02	*	Increases	8.111	1.53	5.287	1.2e-07	7.2e-08	*	Increases	8.111	1.53	5.287	1.2e-07	7.2e-08	*	C1orf21; CCNE1; CDK6; CFAP45; PAPPA; PSMD7; PTPN4; TLK1; UNC80; ZBTB34
hsa-miR-589-5p	Females	-4.291	1.73	6.21533	1.3e-02	2.4e-02	*	Decreases	-0.487	1.28	-0.379	7.0e-01	1.2e-01		Decreases	-0.487	1.28	-0.379	7.0e-01	1.2e-01		BAG1; BPY2; BPY2; BPY2; BPY2B; BPY2B; BPY2B; BPY2C; BPY2C; BPY2C; CXXC4; FTHL17; PRICKLE2; SET; VPS13D; XRCC1
hsa-miR-26a-5p	Males	1.475	0.59	6.19056	1.3e-02	2.4e-02	*	Increases	3.299	0.44	7.566	3.8e-14	5.0e-14	*	Increases	3.299	0.44	7.566	3.8e-14	5.0e-14	*	CIPC; FAM98A; NAP1L5; PPP2R3C; PRKCD; SLC7A11; TET2; UBN2; USP9X; ZDHHC6
hsa-miR-26a-5p	Males	1.475	0.59	6.19056	1.3e-02	2.4e-02	*	Increases	3.299	0.44	7.566	3.8e-14	5.0e-14	*	Increases	3.299	0.44	7.566	3.8e-14	5.0e-14	*	CIPC; FAM98A; NAP1L5; PPP2R3C; PRKCD; SLC7A11; TET2; UBN2; USP9X; ZDHHC6
hsa-miR-26a-5p	Males	1.475	0.59	6.19056	1.3e-02	2.4e-02	*	Increases	3.299	0.44	7.566	3.8e-14	5.0e-14	*	Increases	3.299	0.44	7.566	3.8e-14	5.0e-14	*	CIPC; FAM98A; NAP1L5; PPP2R3C; PRKCD; SLC7A11; TET2; UBN2; USP9X; ZDHHC6
hsa-miR-26a-5p	Males	1.475	0.59	6.19056	1.3e-02	2.4e-02	*	Increases	3.299	0.44	7.566	3.8e-14	5.0e-14	*	Increases	3.299	0.44	7.566	3.8e-14	5.0e-14	*	CIPC; FAM98A; NAP1L5; PPP2R3C; PRKCD; SLC7A11; TET2; UBN2; USP9X; ZDHHC6
hsa-miR-340-5p	Females	-1.927	0.77	6.13081	1.3e-02	2.5e-02	*	Increases	0.727	0.57	1.268	2.0e-01	4.4e-02	*	Increases	0.727	0.57	1.268	2.0e-01	4.4e-02	*	ACTC1; ADGRB3; CXADR; DMD; HLA-DMA; JPH1; KIF25; MSRB3; RANGRF; ZNF513
hsa-miR-184	Males	7.362	2.89	6.03992	1.4e-02	2.6e-02	*	Increases	4.054	2.12	1.909	5.6e-02	1.4e-02	*	Increases	4.054	2.12	1.909	5.6e-02	1.4e-02	*	AARS; AGO2; EPB41L5; GNB1; NFATC2; NOL4L; NUS1; PLTP; SF1; SIDT2
hsa-let-7d-3p	Males	1.999	0.82	5.89249	1.5e-02	2.8e-02	*	Decreases	-0.740	0.60	-1.224	2.2e-01	4.7e-02	*	Decreases	-0.740	0.60	-1.224	2.2e-01	4.7e-02	*	CTSV; GSTK1; HMGA2; MEX3C; MPC2; NARS; PARP11; SEC24D; SIGLEC6; ZIC1
hsa-miR-494-3p	Females	-2.372	0.98	5.84438	1.6e-02	2.8e-02	*	Decreases	-2.268	0.73	-3.111	1.9e-03	6.3e-04	*	Decreases	-2.268	0.73	-3.111	1.9e-03	6.3e-04	*	AKAP7; ANXA2R; APLN; DCP1B; DNAJA2; NADK; PROS1; PTPN12; TEX101; UBE2L6
hsa-miR-1268a	Males	8.124	3.25	5.79929	1.6e-02	2.8e-02	*	Decreases	-14.206	2.40	-5.911	3.4e-09	2.4e-09	*	Decreases	-14.206	2.40	-5.911	3.4e-09	2.4e-09	*	FAM214B; GGCX; HPD; LLGL1; LTO1; MEX3B; MPI; RNF39; SLC8A2; TGFB1I1
hsa-miR-1262	Males	5.276	2.14	5.79599	1.6e-02	2.8e-02	*	Decreases	-4.030	1.58	-2.545	1.1e-02	3.2e-03	*	Decreases	-4.030	1.58	-2.545	1.1e-02	3.2e-03	*	ETFRF1; FGF13; HSD17B4; MBNL2; MFAP5; OCM2; PRPF38B; QKI; RLF; ZNHIT1
hsa-miR-708-5p	Males	2.848	1.18	5.71262	1.7e-02	2.9e-02	*	Decreases	-8.855	0.87	-10.158	3.0e-24	1.2e-23	*	Decreases	-8.855	0.87	-10.158	3.0e-24	1.2e-23	*	BAG1; CNTFR; FOXJ3; GPM6A; IKZF4; KIAA0355; NNAT; SLC37A4; SPARC; TEX14
hsa-miR-148a-3p	Females	-1.708	0.72	5.63001	1.8e-02	3.0e-02	*	Increases	5.031	0.53	9.440	3.7e-21	1.3e-20	*	Increases	5.031	0.53	9.440	3.7e-21	1.3e-20	*	ARL6IP1; B4GALT6; CDK19; FMR1; GADD45A; MEOX2; NPTN; SOS2; TGFA; TNFRSF6B
hsa-miR-324-5p	Males	2.673	1.11	5.62374	1.8e-02	3.0e-02	*	Decreases	-3.575	0.82	-4.337	1.4e-05	6.9e-06	*	Decreases	-3.575	0.82	-4.337	1.4e-05	6.9e-06	*	C1QL3; CTLA4; ELAVL1; MGAT3; NXPE1; PRR20B; PRR20E; TMCC1; TNNC1; VDAC1
hsa-let-7f-5p	Males	2.107	0.90	5.52689	1.9e-02	3.2e-02	*	Increases	0.926	0.66	1.398	1.6e-01	3.6e-02	*	Increases	0.926	0.66	1.398	1.6e-01	3.6e-02	*	C8orf58; DNA2; HMGA2; LIN28B; LRIG3; ONECUT2; PRTG; RNFT1; RPUSD3; ZCCHC9
hsa-miR-625-3p	Males	3.498	1.49	5.47797	1.9e-02	3.2e-02	*	Decreases	-5.796	1.11	-5.242	1.6e-07	9.2e-08	*	Decreases	-5.796	1.11	-5.242	1.6e-07	9.2e-08	*	ALAS1; C7orf25; COQ3; CYP3A7; EGFLAM; ESCO1; HMGB3; IRAK2; NUP37; OSBPL8
hsa-miR-106b-3p	Females	-2.650	1.14	5.39764	2.0e-02	3.3e-02	*	Decreases	-0.065	0.85	-0.076	9.4e-01	1.6e-01		Decreases	-0.065	0.85	-0.076	9.4e-01	1.6e-01		FAM218A; FEZF2; IFI35; IRAK2; KAAG1; PUF60; TAFA1; TMEM178A; ZNF827; NA
hsa-miR-664a-3p	Males	4.098	1.73	5.39107	2.0e-02	3.3e-02	*	Increases	2.670	1.28	2.091	3.6e-02	9.4e-03	*	Increases	2.670	1.28	2.091	3.6e-02	9.4e-03	*	ADCYAP1; AHCTF1; ARMC8; BCL2A1; CNKSR2; FOXJ3; PCLO; RPS6KB1; YTHDF3; NA
hsa-miR-96-5p	Females	-3.373	1.45	5.37493	2.0e-02	3.3e-02	*	Decreases	-0.818	1.08	-0.754	4.5e-01	8.6e-02		Decreases	-0.818	1.08	-0.754	4.5e-01	8.6e-02		CELF2; CHST10; FAM216A; FAM49B; LPP; LRCH2; LRRC7; NEXMIF; PRTG; REV1
hsa-miR-338-3p	Females	-5.636	2.32	5.35062	2.1e-02	3.3e-02	*	Increases	12.208	1.74	7.001	2.5e-12	2.6e-12	*	Increases	12.208	1.74	7.001	2.5e-12	2.6e-12	*	CHTOP; DGKB; FAAH2; LGALSL; PAGE5; PTN; RAB14; SOX6; TNRC6B; TRIM33
hsa-miR-379-5p	Females	-2.847	1.23	5.33448	2.1e-02	3.3e-02	*	Decreases	-0.395	0.91	-0.435	6.6e-01	1.2e-01		Decreases	-0.395	0.91	-0.435	6.6e-01	1.2e-01		CBWD5; CDKN2AIP; CTSL; CXCL11; EIF4G2; MTMR2; SVOPL; TFPI2; UBE2E3; UTP4
hsa-miR-10a-5p	Males	1.730	0.75	5.32826	2.1e-02	3.3e-02	*	Decreases	-1.464	0.55	-2.649	8.1e-03	2.4e-03	*	Decreases	-1.464	0.55	-2.649	8.1e-03	2.4e-03	*	BDNF; CCDC7; EBF2; HCN1; NCOR2; PLA1A; RFPL2; RORA; TFAP2C; ZNF367
hsa-miR-4443	Males	4.647	2.00	5.26876	2.2e-02	3.4e-02	*	Decreases	-3.576	1.48	-2.418	1.6e-02	4.4e-03	*	Decreases	-3.576	1.48	-2.418	1.6e-02	4.4e-03	*	AGPAT4; DUSP16; EXOG; HRH2; MITF; ONECUT2; PDE1B; RFESD; TMEM100; NA
hsa-miR-93-5p	Females	-1.556	0.68	5.26675	2.2e-02	3.4e-02	*	Decreases	-1.059	0.50	-2.109	3.5e-02	9.1e-03	*	Decreases	-1.059	0.50	-2.109	3.5e-02	9.1e-03	*	F3; MRPL24; PDCD1LG2; PKD2; SCIN; SPACA4; TGFBR2; ZNF704; ZNF800; ZNFX1
hsa-miR-199b-5p	Females	-2.171	0.95	5.23711	2.2e-02	3.4e-02	*	Increases	2.785	0.70	3.971	7.2e-05	3.1e-05	*	Increases	2.785	0.70	3.971	7.2e-05	3.1e-05	*	ARHGAP12; ARHGAP21; FLRT3; MAP3K11; MARCH8; MYRF; SOS2; TGFB2; ZNF700; ZNF776
hsa-miR-19a-3p	Males	3.251	1.42	5.09747	2.4e-02	3.7e-02	*	Decreases	-6.686	1.05	-6.352	2.1e-10	1.7e-10	*	Decreases	-6.686	1.05	-6.352	2.1e-10	1.7e-10	*	BNC2; C11orf96; KBTBD8; LONRF1; LRP2; RORA; SIVA1; SLITRK4; SYT1; ZMYND11
hsa-miR-486-5p	Males	5.366	2.36	5.09580	2.4e-02	3.7e-02	*	Decreases	-6.509	1.74	-3.732	1.9e-04	7.7e-05	*	Decreases	-6.509	1.74	-3.732	1.9e-04	7.7e-05	*	ABHD17B; ARID4B; BTAF1; C12orf45; CCDC38; CCS; DGLUCY; FSIP2; GABRB3; HAT1
hsa-miR-486-5p	Males	5.366	2.36	5.09580	2.4e-02	3.7e-02	*	Decreases	-6.509	1.74	-3.732	1.9e-04	7.7e-05	*	Decreases	-6.509	1.74	-3.732	1.9e-04	7.7e-05	*	ABHD17B; ARID4B; BTAF1; C12orf45; CCDC38; CCS; DGLUCY; FSIP2; GABRB3; HAT1
hsa-miR-486-5p	Males	5.366	2.36	5.09580	2.4e-02	3.7e-02	*	Decreases	-6.509	1.74	-3.732	1.9e-04	7.7e-05	*	Decreases	-6.509	1.74	-3.732	1.9e-04	7.7e-05	*	ABHD17B; ARID4B; BTAF1; C12orf45; CCDC38; CCS; DGLUCY; FSIP2; GABRB3; HAT1
hsa-miR-486-5p	Males	5.366	2.36	5.09580	2.4e-02	3.7e-02	*	Decreases	-6.509	1.74	-3.732	1.9e-04	7.7e-05	*	Decreases	-6.509	1.74	-3.732	1.9e-04	7.7e-05	*	ABHD17B; ARID4B; BTAF1; C12orf45; CCDC38; CCS; DGLUCY; FSIP2; GABRB3; HAT1
hsa-miR-576-5p	Males	3.647	1.59	5.07387	2.4e-02	3.7e-02	*	Decreases	-1.336	1.18	-1.134	2.6e-01	5.3e-02		Decreases	-1.336	1.18	-1.134	2.6e-01	5.3e-02		CCDC148; CNTNAP2; ENY2; ITGBL1; LAIR2; LARP4; LRP2; NRIP1; RB1; SCAF11
hsa-let-7b-3p	Males	3.501	1.53	4.96046	2.6e-02	3.9e-02	*	Increases	1.383	1.13	1.223	2.2e-01	4.7e-02	*	Increases	1.383	1.13	1.223	2.2e-01	4.7e-02	*	ARID4B; CASP8AP2; CCL7; IL37; KARS; NR3C1; PLAG1; PUM2; REV3L; RICTOR
hsa-miR-127-3p	Females	-2.839	1.27	4.94208	2.6e-02	3.9e-02	*	Decreases	-1.463	0.94	-1.556	1.2e-01	2.7e-02	*	Decreases	-1.463	0.94	-1.556	1.2e-01	2.7e-02	*	ACO2; ATP1A2; BCCIP; BOLA1; FJX1; KIF3B; METRNL; PSMB5; TPTE2; VAMP2
hsa-miR-151b	Males	1.031	0.47	4.87598	2.7e-02	4.0e-02	*	Increases	1.052	0.34	3.049	2.3e-03	7.7e-04	*	Increases	1.052	0.34	3.049	2.3e-03	7.7e-04	*	APH1A; BEST2; FANCA; GALP; NTRK2; RALGAPA1; SEZ6L; SLC12A5; SLC25A24; SOX17
hsa-miR-32-5p	Males	3.739	1.67	4.87054	2.7e-02	4.0e-02	*	Increases	0.092	1.24	0.074	9.4e-01	1.6e-01		Increases	0.092	1.24	0.074	9.4e-01	1.6e-01		CD69; DNAJB9; FAAH2; FAM24A; FBXW7; MIA3; MIER1; NEFM; RORA; UGP2
hsa-miR-106b-5p	Males	1.897	0.85	4.84986	2.8e-02	4.0e-02	*	Decreases	-2.493	0.63	-3.952	7.8e-05	3.3e-05	*	Decreases	-2.493	0.63	-3.952	7.8e-05	3.3e-05	*	CCL1; HAUS8; PDCD1LG2; PFKP; PKD2; PTPN4; SPACA4; TGFBR2; ZNF704; ZNF800
hsa-miR-151a-5p	Males	1.002	0.45	4.83652	2.8e-02	4.0e-02	*	Increases	1.069	0.34	3.178	1.5e-03	5.2e-04	*	Increases	1.069	0.34	3.178	1.5e-03	5.2e-04	*	APH1A; BEST2; FANCA; GALP; NTRK2; RALGAPA1; SEZ6L; SLC25A24; SOX17; VIRMA
hsa-miR-15a-5p	Males	2.457	1.12	4.75449	2.9e-02	4.2e-02	*	Decreases	-0.826	0.83	-0.998	3.2e-01	6.4e-02		Decreases	-0.826	0.83	-0.998	3.2e-01	6.4e-02		AQP11; C1orf21; CCNE1; CFAP45; EMC4; KARS; N4BP1; PAPPA; POU2F1; PTPN4
hsa-miR-708-3p	Females	-3.637	1.69	4.53514	3.3e-02	4.7e-02	*	Increases	0.936	1.26	0.745	4.6e-01	8.7e-02		Increases	0.936	1.26	0.745	4.6e-01	8.7e-02		CDY2A; CDY2B; CIAO2A; EPB41L3; LDLRAD3; PCNA; RGN; VIM; ZC2HC1A; ZFX
hsa-miR-3913-5p	Females	-5.605	2.62	4.45714	3.5e-02	4.9e-02	*	Increases	6.567	1.95	3.365	7.7e-04	2.9e-04	*	Increases	6.567	1.95	3.365	7.7e-04	2.9e-04	*	ACMSD; C8orf31; CAVIN3; GCSAM; KRT222; POU2F1; PSMC4; TRPS1; VSNL1; YWHAQ
hsa-miR-3913-5p	Females	-5.605	2.62	4.45714	3.5e-02	4.9e-02	*	Increases	6.567	1.95	3.365	7.7e-04	2.9e-04	*	Increases	6.567	1.95	3.365	7.7e-04	2.9e-04	*	ACMSD; C8orf31; CAVIN3; GCSAM; KRT222; POU2F1; PSMC4; TRPS1; VSNL1; YWHAQ
hsa-miR-3913-5p	Females	-5.605	2.62	4.45714	3.5e-02	4.9e-02	*	Increases	6.567	1.95	3.365	7.7e-04	2.9e-04	*	Increases	6.567	1.95	3.365	7.7e-04	2.9e-04	*	ACMSD; C8orf31; CAVIN3; GCSAM; KRT222; POU2F1; PSMC4; TRPS1; VSNL1; YWHAQ
hsa-miR-3913-5p	Females	-5.605	2.62	4.45714	3.5e-02	4.9e-02	*	Increases	6.567	1.95	3.365	7.7e-04	2.9e-04	*	Increases	6.567	1.95	3.365	7.7e-04	2.9e-04	*	ACMSD; C8orf31; CAVIN3; GCSAM; KRT222; POU2F1; PSMC4; TRPS1; VSNL1; YWHAQ
