# Supplementary material for: Sex-Specific Differences in MicroRNA Expression During Human Fetal Lung Development
Source: Front Genet. 2022 Apr 11;13:762834. doi: 10.3389/fgene.2022.762834 (PMC9037032; doi:10.3389/fgene.2022.762834)
Supplement: Supplementary file 3 [file Table5.XLSX]

## Sheet: Table_S1
miRNA	FC	Higher Levels In	Effect (log2FC)	SE (log2FC)	LRT Statistic	p-value	q-value	Signif	Predicted mRNA Targets
hsa-miR-27b-3p	1.2	Males	0.25	0.037	44	3.9e-11	1.1e-08	*	AFF4; CDS1; COG7; CSRP2; DCUN1D4; GCC2; GXYLT1; NOVA1; PPARG; SLC7A11
hsa-miR-31-5p	0.7	Females	-0.52	0.088	34	4.4e-09	4.3e-07	*	HAO2; IDE; IL34; PAX9; PPP1R9A; PRM1; RSBN1; SH2D1A; SLC1A2; VGLL3
hsa-miR-145-3p	1.1	Males	0.17	0.028	34	5.5e-09	4.3e-07	*	ATRX; NFYC; PDZK1; RAP2C; RBP1; SEC61B; SHOC2; SLC24A2; SLC30A5; SMG7
hsa-miR-340-3p	1.2	Males	0.26	0.045	34	6.1e-09	4.3e-07	*	HUS1; ITLN2; LRTOMT; SINHCAF; TAPBP; TULP4; UPK3BL1; UQCC3; ZNF7; ZNF850
hsa-miR-1248	0.6	Females	-0.74	0.13	32	1.7e-08	8.3e-07	*	CSNK1G3; CYLC2; DPYSL3; DTNA; FBXO32; GATAD2B; PRICKLE2; TIAM1; UHMK1; NA
hsa-miR-331-3p	0.75	Females	-0.41	0.073	32	1.8e-08	8.3e-07	*	ARHGEF37; ATF7; CAMK2A; CPLX2; DUSP5; FBLN7; RIMS4; SLAMF9; TSPAN18; ZNF513
hsa-miR-151a-3p	1.2	Males	0.2	0.039	26	2.8e-07	1.1e-05	*	AGO2; AQP4; CASD1; CLK1; FAM104A; PANK2; PFN2; PITPNA; UPP2; ZFPM2
hsa-miR-522-3p	0.71	Females	-0.49	0.096	26	4.4e-07	1.5e-05	*	AMMECR1; ATRX; CELF2; ETV1; FEM1C; GEM; MEF2C; NSD2; PHIP; UBE2Q2
hsa-miR-196a-5p	0.42	Females	-1.2	0.24	24	8e-07	2.5e-05	*	DYNC2LI1; GDF3; HAND1; HOXA7; HOXB7; HOXB8; HOXC8; MAP3K1; NDUFB6; SLC9A6
hsa-miR-324-5p	0.81	Females	-0.31	0.063	24	1.2e-06	3.3e-05	*	C1QL3; CTLA4; ELAVL1; MGAT3; NXPE1; PRR20B; PRR20E; TMCC1; TNNC1; VDAC1
hsa-miR-483-5p	0.73	Females	-0.45	0.095	22	2.2e-06	5.6e-05	*	ACBD6; CT62; CUTA; HTN3; NXF1; PTMA; RBM5; RUSC1; SLC7A3; SRSF4
hsa-miR-1275	0.76	Females	-0.4	0.092	19	1.2e-05	0.00027	*	C11orf42; ELOB; LRRC28; MAJIN; MAP1A; MECP2; NKAPL; RBMX; TBC1D7; VAMP2
hsa-miR-574-5p	0.86	Females	-0.22	0.051	19	1.2e-05	0.00027	*	C11orf96; DGKG; FOXN3; RFX4; RIMKLA; RSC1A1; URM1; ZNF337; ZSWIM1; NA
hsa-let-7b-5p	0.83	Females	-0.27	0.063	18	2.4e-05	0.00049	*	ARID3B; DNA2; FMO4; HAND1; HMGA2; LIN28B; LRIG3; ONECUT2; PRTG; RNFT1
hsa-miR-19b-3p	0.85	Females	-0.24	0.057	18	2.8e-05	0.00052	*	BNC2; C11orf96; CEP350; KBTBD8; LRP2; SIVA1; SYT1; TAOK1; TGIF1; ZMYND11
hsa-miR-423-3p	1.1	Males	0.18	0.045	16	5e-05	0.00088	*	CBX7; CREM; ESRRA; FGFR2; GYPC; KLHL29; PABPC1; PROZ; RAP2C; ZNF16
hsa-miR-218-5p	1.1	Males	0.16	0.04	16	7.2e-05	0.0011	*	APH1B; CADM2; EPHA5; FAM162B; GLCE; GNG3; HECTD2; NMT2; SERP1; SMLR1
hsa-miR-126-3p	1.1	Males	0.15	0.039	16	7.3e-05	0.0011	*	ADAM9; CDKN2AIP; CFAP61; ITGA6; KANK2; LOX; PLK2; PLXNB2; PMM1; PTPN9
hsa-miR-30e-3p	1.2	Males	0.21	0.054	15	9.1e-05	0.0013	*	CDC73; CNPY2; IFT20; KMT5B; PAGE4; PAIP2; PITX2; SLC12A6; STAU1; NA
hsa-miR-371a-5p	0.72	Females	-0.48	0.12	15	9.8e-05	0.0014	*	BTG3; KDM6A; MAPRE1; MSL2; NRF1; SOX2; SPANXB1; SRRM1; SVBP; NA
hsa-miR-154-5p	0.69	Females	-0.54	0.14	15	0.00014	0.0018	*	CUL2; DEFB106A; DEFB106B; DOCK1; E2F5; MINDY2; PCNA; PLAGL2; RAG2; SOCS5
hsa-miR-200a-3p	0.9	Females	-0.16	0.042	14	0.00017	0.0022	*	ATP8A1; DIP2B; DUSP3; FAM24A; MYH10; PRKACB; TGFB2; TMEM170B; ZBTB34; ZEB2
hsa-miR-512-3p	0.78	Females	-0.35	0.094	14	0.00019	0.0023	*	C1orf21; CCDC6; DYRK4; LCOR; PRAP1; SPOP; TNRC6B; USP46; ZC3H12C; ZNF800
hsa-miR-29a-3p	0.74	Females	-0.43	0.11	14	0.00023	0.0027	*	ATAD2B; CEP76; COL1A1; COL3A1; ELN; MCMBP; NECTIN1; NFIA; PCDHA1; TET1
hsa-miR-125b-5p	0.87	Females	-0.19	0.053	13	0.00025	0.0028	*	ARID3B; DRAM2; GCNT1; NPL; PPP4R3A; SAA4; SEMA4D; STARD13; TMEM177; TTC7A
hsa-miR-99b-3p	1.1	Males	0.17	0.048	13	0.00035	0.0037	*	AGR2; CREM; GSK3B; HS3ST2; PDE4D; RANBP6; SOCS4; THUMPD1; TRIM21; WHRN
hsa-miR-382-5p	0.86	Females	-0.21	0.06	13	0.00035	0.0037	*	ARFGEF1; ATP5F1C; KYNU; NFIA; PLCG2; PPP3CC; ROPN1L; SCAF11; SLCO1A2; TOP1
hsa-miR-887-3p	0.76	Females	-0.4	0.11	12	0.00043	0.0042	*	ATP2B2; C3orf80; CASK; FARP1; LST1; MAP3K1; NPAT; PLD2; STARD13; TMEM38B
hsa-miR-34a-5p	0.86	Females	-0.21	0.061	12	0.00044	0.0042	*	FAM76A; FLOT2; KLRK1; NECTIN1; PPP1R11; PTRH1; RRAS; SYT1; VAMP2; YDJC
hsa-let-7c-5p	0.87	Females	-0.2	0.056	12	0.00046	0.0043	*	ARID3B; C8orf58; C9orf40; DNA2; FMO4; LIN28B; LRIG3; NGF; RNFT1; RPUSD3
hsa-miR-130a-5p	0.68	Females	-0.56	0.16	12	0.00052	0.0047	*	CNOT6L; PDE4B; SEMA6D; TMED5; TNRC6A; TNRC6B; XIAP; ZBTB34; ZNF138; ZNF99
hsa-miR-29c-3p	0.68	Females	-0.56	0.16	12	0.00054	0.0047	*	ATAD2B; BRWD3; COL1A1; COL3A1; ELN; GRIP1; IREB2; NFIA; RNF19A; TET1
hsa-miR-301a-3p	0.75	Females	-0.42	0.12	12	0.00055	0.0047	*	CDK19; DDX6; FBXO28; KBTBD8; MIER1; MYBL1; RTCA; SLAIN1; SYBU; TSC1
hsa-miR-1323	0.85	Females	-0.23	0.067	12	0.00058	0.0048	*	B4GALT6; KLHL15; KMT2C; NEXMIF; PSIP1; TNRC6B; TRAPPC8; TSNAX; ZBTB44; ZFHX4
hsa-miR-519a-3p	0.63	Females	-0.66	0.19	12	0.00068	0.0055	*	ARID4B; EPHA4; ETNK1; FMR1; HABP4; MBNL1; PRDM16; RTN1; SLAIN1; SOBP
hsa-miR-4662a-5p	1.3	Males	0.37	0.11	11	0.00089	0.0069	*
hsa-miR-365a-3p	0.83	Females	-0.27	0.082	11	0.0011	0.008	*	ACVR1; ARRB2; EPC1; NFIB; RAPGEF4; SGK1; USP33; USP48; ZNF644; NA
hsa-miR-130b-5p	1.1	Males	0.13	0.04	10	0.0013	0.0098	*	ACSM2B; CASK; CDKL3; ONECUT2; PIK3CB; SAMD4A; TNRC6B; TRPM1; UBC; UNC5D
hsa-miR-877-5p	0.85	Females	-0.24	0.075	10	0.0014	0.0098	*	ADAMTSL1; CEP350; DEPDC4; DYRK1A; ETFRF1; FKBP5; FXR2; LMBRD1; NDUFA4; PIP
hsa-miR-1295a	1.2	Males	0.26	0.083	9.9	0.0016	0.012	*	BCL2A1; CHSY1; CMTM7; HCCS; HMGA2-AS1; MINDY3; MOSPD1; REG3A; UNG; ZNF747
hsa-miR-15b-3p	0.86	Females	-0.22	0.07	9.8	0.0017	0.012	*	CREBRF; MORN2; OSBPL11; PDZK1; PRB1; PTPRJ; STYX; TMEM47; TOPORS; TUBB6
hsa-miR-3158-3p	1.5	Males	0.59	0.18	9.8	0.0017	0.012	*	FKBP1A; RANBP17; RIMS2; TMEM229B; TOX3; TTC17; WDFY3; ZNF23; ZNF629; ZNF846
hsa-miR-134-5p	0.9	Females	-0.15	0.05	9.6	0.002	0.013	*	ANKRD55; GYPE; KIAA0040; KRT12; MED13; PPP1R7; STAT5B; WFDC8; ZMAT5; NA
hsa-miR-92a-3p	1.1	Males	0.13	0.042	9.5	0.002	0.013	*	CD69; FAAH2; FBXW7; FNDC3B; FNIP1; RIC1; RSBN1; SLC12A5; UGP2; ZEB2
hsa-miR-193a-5p	0.89	Females	-0.17	0.056	9.4	0.0021	0.013	*	ACVR1; BLID; C22orf46; DMRT2; KDELR3; PCDHA6; PCDHAC2; SLC30A5; UBE2D2; USO1
hsa-miR-92b-5p	0.84	Females	-0.26	0.086	9.1	0.0025	0.015	*	AGO2; CABP1; CAPZB; EPHA8; FN3K; FOXA2; ID1; SLC7A5; SUGP1; ZIC1
hsa-miR-524-5p	0.68	Females	-0.55	0.18	9.1	0.0026	0.015	*	BCOR; COPRS; DCAF7; ELAVL2; JMJD1C; PPP1R1B; PUM2; RBM39; TEAD1; TMSB4X
hsa-miR-10b-5p	0.8	Females	-0.32	0.1	9	0.0026	0.015	*	BDNF; CCDC7; EBF2; HCN1; NCOR2; PLA1A; RFPL2; RORA; TFAP2C; ZNF367
hsa-miR-23a-3p	1.1	Males	0.13	0.042	9	0.0027	0.016	*	CNOT6L; FAM234B; NACC2; SEMA6D; SESN3; TNRC6A; ZBTB34; ZNF138; ZNF225; ZNF99
hsa-miR-518e-3p	0.69	Females	-0.53	0.18	8.8	0.003	0.016	*	ARHGAP22; CCPG1; CPEB1; CTXN1; LRCH3; MLC1; PARP11; SLMAP; ZNF275; ZNF282
hsa-miR-200b-3p	1.1	Males	0.092	0.031	8.8	0.003	0.016	*	ELL2; HIPK3; INTS8; PTPN21; RECK; RIC1; RPS6KB1; SESN1; ZEB1; ZEB2
hsa-miR-339-3p	1.1	Males	0.19	0.064	8.8	0.0031	0.016	*	ATP6V0A4; CCDC77; CRYBA4; DDN; EVA1B; NR3C1; PNKD; TAFA2; TUBB; USP25
hsa-miR-1224-5p	0.64	Females	-0.65	0.22	8.8	0.0031	0.016	*	DRP2; PRICKLE2; SIRT6; ST8SIA3; TECPR2; TMEM175; TROAP; ZNF430; ZNF676; ZNF99
hsa-miR-30b-3p	1.2	Males	0.25	0.084	8.7	0.0032	0.017	*	CBX5; CORO2B; FNIP1; GDI1; GSTM1; LOR; NUTM2G; PRX; SPI1; TMEM63C
hsa-let-7d-5p	0.93	Females	-0.11	0.037	8.6	0.0033	0.017	*	ARID3B; DNA2; HIC2; HMGA2; IGDCC3; IGF2BP1; LIN28B; LRIG3; PRTG; RNFT1
hsa-miR-517c-3p	0.78	Females	-0.36	0.12	8.6	0.0033	0.017	*	DBN1; FOXJ3; HOXA5; ISL1; NUP42; PHF13; TMCC1; TMEM150C; VSTM2B; ZNF521
hsa-miR-214-3p	0.86	Females	-0.21	0.072	8.3	0.0039	0.019	*	ATP2A3; FCGRT; MED19; NAA15; PGF; POU2F1; RBM34; SNX12; UHMK1; NA
hsa-miR-328-3p	0.89	Females	-0.17	0.058	8.2	0.0043	0.02	*	C16orf89; CHP2; DCAF7; EDARADD; EIF4EBP1; FERMT2; NEUROD4; PGM2; TCF7L2; TESK2
hsa-miR-27a-3p	1.1	Males	0.12	0.043	8.2	0.0043	0.02	*	AFF4; AQP11; CDS1; CSRP2; DCUN1D4; GCC2; GXYLT1; INO80D; NOVA1; PPARG
hsa-miR-125a-3p	1.1	Males	0.15	0.051	8.1	0.0044	0.02	*	BCAT2; BNC2; CCT8; DGKG; MTFR1; NIT1; PCDH10; RNF185; TAOK1; ZNF222
hsa-miR-425-5p	1.1	Males	0.14	0.047	8.1	0.0044	0.02	*	BEX4; FOXJ3; MINDY2; OR1I1; PDCD10; PRDM8; RGS13; SHISA7; SLC25A48; SMG1
hsa-miR-432-5p	0.88	Females	-0.19	0.066	8	0.0046	0.021	*	C19orf57; CELSR2; COL4A5; CYP46A1; HIPK2; MYOZ1; ONECUT2; RABGAP1L; SNRPD2; TBC1D22B
hsa-miR-675-5p	0.85	Females	-0.24	0.086	7.8	0.0052	0.023	*	EXOC3; FBXO27; G6PC3; ICAM3; KCNH6; NNAT; PHLDA1; PIP5K1B; RUNX1; SYDE1
hsa-miR-299-5p	0.82	Females	-0.29	0.11	7.7	0.0055	0.024	*	CDC16; CYP2J2; DEFB4A; DEFB4A; DEFB4B; DEFB4B; NAV3; PRIMPOL; ROBO1; TGIF2LX; TSPAN2; ZDHHC5
hsa-miR-12136	0.75	Females	-0.41	0.15	7.6	0.0057	0.025	*
hsa-miR-483-3p	0.87	Females	-0.2	0.072	7.5	0.0062	0.027	*	ATXN7L1; CNOT6L; FAM71F1; HIPK2; IGF1; LSM2; OGT; PGAM1; RBAK; WDR44
hsa-miR-16-5p	1.1	Males	0.12	0.044	7.4	0.0064	0.027	*	AQP11; C1orf21; CCNE1; CFAP45; LAMTOR4; LUZP1; PAPPA; PTPN4; USP25; ZBTB34
hsa-miR-4286	0.85	Females	-0.24	0.087	7.4	0.0065	0.027	*	FOXO4; KCNA7; KCNK5; LRRC4; MAN1A2; NDST1; NPTX2; PPIL1; PSMD11; RBIS
hsa-miR-584-5p	0.88	Females	-0.18	0.065	7.4	0.0067	0.027	*	ACYP2; ANXA1; C17orf75; CYP2J2; HBD; HSD11B1; MAP2; PRRX1; TMEM212; NA
hsa-miR-431-5p	1.2	Males	0.22	0.081	7.3	0.0068	0.027	*	EFHC1; HIPK3; KCNJ2; LHX8; NXNL2; PITPNA; SHISAL2B; TANC2; VGLL1; ZNF644
hsa-miR-708-5p	0.88	Females	-0.18	0.067	7.3	0.0068	0.027	*	BAG1; CNTFR; FOXJ3; GPM6A; IKZF4; KIAA0355; NNAT; SLC37A4; SPARC; TEX14
hsa-miR-17-5p	0.92	Females	-0.13	0.047	7.2	0.0071	0.028	*	ARID4B; CCL1; PDCD1LG2; PKD2; PTPN4; SCIN; SERF1A; SERF1B; SPACA4; ZNF704; ZNFX1
hsa-miR-93-3p	0.87	Females	-0.21	0.077	7.2	0.0073	0.028	*	AEBP2; DST; ECRG4; GLCCI1; GTF2I; KMT2C; NFKBIL1; RNASE9; SNRPG; TNRC6B
hsa-miR-30a-3p	1.1	Males	0.14	0.051	7	0.008	0.03	*	CDC73; CNPY2; KMT5B; NUFIP2; PAGE4; PAIP2; SLC12A6; STAU1; ZCCHC14; NA
hsa-miR-30d-5p	1.1	Males	0.078	0.029	7	0.0081	0.03	*	ANKRA2; BRWD3; CD99; CELSR3; KLHL20; LHX8; PPARGC1B; SCN2A; SCN9A; TNRC6A
hsa-miR-106b-5p	0.91	Females	-0.13	0.049	7	0.0084	0.031	*	CCL1; HAUS8; PDCD1LG2; PFKP; PKD2; PTPN4; SPACA4; TGFBR2; ZNF704; ZNF800
hsa-miR-96-5p	1.2	Males	0.22	0.082	6.9	0.0084	0.031	*	CELF2; CHST10; FAM216A; FAM49B; LPP; LRCH2; LRRC7; NEXMIF; PRTG; REV1
hsa-miR-3609	0.78	Females	-0.37	0.14	6.8	0.0091	0.033	*	CELF2; CKAP2; EXOSC5; GRIP1; MFAP3L; PRKAR2B; RAB8B; SCN1A; TBC1D15; USP46
hsa-miR-190a-5p	0.82	Females	-0.28	0.11	6.7	0.0098	0.035	*	BACH2; CEBPA; MMAA; NEUROD1; PAX6; PHF20L1; PTHLH; SYNJ1; TNRC6B; TOMM5
hsa-miR-193b-3p	0.74	Females	-0.43	0.17	6.6	0.01	0.037	*	AP2M1; DCAF7; FHDC1; FLI1; HNRNPUL2; PORCN; SLC10A6; SLC39A5; SPATA7; TIMM8B
hsa-miR-512-5p	0.74	Females	-0.44	0.17	6.5	0.011	0.037	*	BAZ2A; CCDC167; CRK; DDX6; DLGAP2; PHF6; RAB3B; SINHCAF; STC1; ZNF410
hsa-miR-4728-3p	0.74	Females	-0.44	0.17	6.5	0.011	0.037	*	CAB39; CCDC144NL; CNN3; MAGEL2; OCIAD1; PIN4; TCF4; UBE2K; VAT1L; ZNF148
hsa-miR-6721-5p	0.6	Females	-0.73	0.28	6.4	0.012	0.04	*	ANKRD52; ELFN2; KIF21B; LCE5A; NECTIN1; NPLOC4; PARP3; SLC6A9; STK35; TOMM7
hsa-miR-526b-5p	0.81	Females	-0.3	0.12	6.2	0.013	0.042	*	ACBD5; ACTR3C; ALMS1; CDKN2AIP; FAM86B2; MTUS1; PDIA6; SPTSSA; VRK2; ZFHX4
hsa-miR-20a-5p	0.9	Females	-0.15	0.059	6.2	0.013	0.042	*	BTG3; DDHD1; HAUS8; MAP3K2; PDCD1LG2; PFKP; PTPN4; TNRC6B; ZNF704; ZNF800
hsa-miR-498-5p	0.85	Females	-0.24	0.095	6.2	0.013	0.043	*	C5; DICER1; FERMT2; HS3ST2; KLF6; MRFAP1; NAP1L3; PAOX; TMEM245; YPEL2
hsa-miR-195-3p	1.2	Males	0.26	0.1	6.1	0.013	0.043	*	ACVR2A; AGTPBP1; BTG3; CADM2; CLTC; CUL2; DENND1B; NR5A2; PAFAH1B1; RAB6A
hsa-miR-148a-5p	1.1	Males	0.18	0.074	6.1	0.013	0.043	*	BCLAF3; FAM117B; PHTF2; POU2F1; PTCRA; RANBP6; SIX4; TAX1BP1; TMEM212; ZFHX4
hsa-miR-877-3p	0.78	Females	-0.37	0.15	5.9	0.015	0.047	*	FAM167B; GON4L; LMOD2; PATE4; PELP1; PIEZO2; PMEPA1; RBFOX2; SCN1A; STAG2
hsa-miR-22-5p	0.83	Females	-0.26	0.11	5.9	0.015	0.047	*	AGO2; CNR1; CSNK1E; ESM1; GCC2; GTPBP10; HIPK2; KMT2C; NDUFA12; ZNF704
hsa-miR-425-3p	1.1	Males	0.14	0.057	5.9	0.015	0.047	*	CXCL9; FOXL2; GPAT3; KIFC2; MECP2; OTX1; SYCE1L; TCF25; TTPAL; WFDC3
hsa-miR-205-5p	0.9	Females	-0.15	0.062	5.9	0.015	0.047	*	ABI2; CCNJ; CDK19; FAM186A; HSD17B11; KLK12; MOSMO; PLCB1; PSMA4; SORBS1
hsa-miR-1301-3p	1.1	Males	0.12	0.051	5.8	0.016	0.048	*	ANAPC11; CCDC185; DNAJC27; EYA3; FDX2; IGDCC4; KIF23; RBMX; RHEB; SKIL
