# Supplementary material for: Sex-Specific Differences in MicroRNA Expression During Human Fetal Lung Development
Source: Front Genet. 2022 Apr 11;13:762834. doi: 10.3389/fgene.2022.762834 (PMC9037032; doi:10.3389/fgene.2022.762834)
Supplement: Supplementary file 4 [file Table7.XLSX]

## Sheet: TableS4
Pathway	P-value	P-adjusted	Q-value	Observed	miRNAs/precursors
P00010 B cell activation	1.12e-4	0.022439	0.022439	88	hsa-let-7b-5p; hsa-miR-483-5p; hsa-miR-27b-3p; hsa-miR-877-5p; hsa-miR-423-5p; hsa-miR-140-3p; hsa-miR-99b-3p; hsa-miR-151a-3p; hsa-miR-141-3p; hsa-miR-423-3p; hsa-miR-214-3p; hsa-let-7a-5p; hsa-miR-148b-3p; hsa-miR-34a-5p; hsa-let-7c-5p; hsa-miR-195-5p; hsa-miR-7-5p; hsa-miR-320b; hsa-miR-320a-3p; hsa-miR-30e-3p; hsa-miR-342-3p; hsa-miR-93-3p; hsa-miR-132-3p; hsa-miR-1-3p; hsa-miR-433-3p; hsa-mi…
P00054 Toll receptor signaling pathway	5.40e-5	0.022439	0.022439	83	hsa-let-7b-5p; hsa-miR-483-5p; hsa-miR-27b-3p; hsa-miR-877-5p; hsa-miR-423-5p; hsa-miR-140-3p; hsa-miR-151a-3p; hsa-miR-141-3p; hsa-miR-423-3p; hsa-miR-214-3p; hsa-miR-19b-3p; hsa-let-7a-5p; hsa-miR-34a-5p; hsa-let-7c-5p; hsa-miR-195-5p; hsa-miR-7-5p; hsa-miR-29a-3p; hsa-miR-320b; hsa-miR-320a-3p; hsa-miR-30e-3p; hsa-miR-342-3p; hsa-miR-93-3p; hsa-miR-132-3p; hsa-miR-370-3p; hsa-miR-1-3p; hsa-miR…
WP2059 Alzheimers Disease	1.37e-4	0.022439	0.022439	105	hsa-let-7b-5p; hsa-miR-483-5p; hsa-miR-27b-3p; hsa-miR-423-5p; hsa-let-7e-5p; hsa-let-7d-5p; hsa-miR-423-3p; hsa-miR-214-3p; hsa-miR-342-5p; hsa-miR-19b-3p; hsa-let-7a-5p; hsa-miR-148b-3p; hsa-miR-34a-5p; hsa-let-7c-5p; hsa-miR-150-5p; hsa-miR-7-5p; hsa-miR-29a-3p; hsa-miR-320b; hsa-miR-320a-3p; hsa-miR-425-5p; hsa-miR-320c; hsa-miR-93-3p; hsa-miR-132-3p; hsa-miR-1-3p; hsa-miR-9-5p; hsa-miR-128-3…
P00006 Apoptosis signaling pathway	4.72e-4	0.0463304	0.0463304	145	hsa-let-7b-5p; hsa-miR-483-5p; hsa-miR-27b-3p; hsa-miR-877-5p; hsa-miR-423-5p; hsa-let-7e-5p; hsa-miR-140-3p; hsa-miR-200b-3p; hsa-miR-151a-3p; hsa-miR-141-3p; hsa-miR-423-3p; hsa-miR-214-3p; hsa-miR-19b-3p; hsa-let-7a-5p; hsa-miR-148b-3p; hsa-miR-34a-5p; hsa-let-7c-5p; hsa-miR-195-5p; hsa-miR-150-5p; hsa-miR-7-5p; hsa-miR-29a-3p; hsa-miR-320b; hsa-miR-320a-3p; hsa-miR-320c; hsa-miR-30e-3p; hsa-m…
WP75 Toll Like Receptor signaling	4.11e-4	0.0463304	0.0463304	114	hsa-let-7b-5p; hsa-miR-483-5p; hsa-miR-27b-3p; hsa-miR-877-5p; hsa-miR-423-5p; hsa-miR-140-3p; hsa-miR-151a-3p; hsa-miR-141-3p; hsa-miR-423-3p; hsa-miR-214-3p; hsa-miR-19b-3p; hsa-let-7a-5p; hsa-miR-148b-3p; hsa-miR-34a-5p; hsa-miR-195-5p; hsa-miR-7-5p; hsa-miR-29a-3p; hsa-miR-320b; hsa-miR-320a-3p; hsa-miR-425-5p; hsa-miR-30e-3p; hsa-miR-342-3p; hsa-miR-93-3p; hsa-miR-132-3p; hsa-miR-370-3p; hsa…
hsa04620 Toll like receptor signaling pathway	6.08e-4	0.0497456	0.0497456	113	hsa-let-7b-5p; hsa-miR-483-5p; hsa-miR-27b-3p; hsa-miR-877-5p; hsa-miR-140-3p; hsa-miR-151a-3p; hsa-miR-141-3p; hsa-miR-423-3p; hsa-miR-214-3p; hsa-miR-19b-3p; hsa-let-7a-5p; hsa-miR-148b-3p; hsa-miR-34a-5p; hsa-miR-195-5p; hsa-miR-7-5p; hsa-miR-29a-3p; hsa-miR-320b; hsa-miR-320a-3p; hsa-miR-425-5p; hsa-miR-30e-3p; hsa-miR-342-3p; hsa-miR-93-3p; hsa-miR-132-3p; hsa-miR-370-3p; hsa-miR-1-3p; hsa-m…
WP410 Diurnally regulated genes with circadian orthologs	0.0011157	0.0597324	0.0597324	78	hsa-let-7b-5p; hsa-miR-877-5p; hsa-miR-423-5p; hsa-miR-129-5p; hsa-miR-141-3p; hsa-miR-214-3p; hsa-miR-342-5p; hsa-let-7a-5p; hsa-miR-148b-3p; hsa-miR-34a-5p; hsa-let-7c-5p; hsa-miR-7-5p; hsa-miR-320a-3p; hsa-miR-425-5p; hsa-miR-93-3p; hsa-miR-132-3p; hsa-miR-218-5p; hsa-miR-9-5p; hsa-miR-200c-3p; hsa-miR-128-3p; hsa-miR-25-3p; hsa-miR-133a-3p; hsa-miR-375-3p; hsa-miR-145-5p; hsa-miR-331-3p; hsa-…
WP691 Tamoxifen metabolism	8.56e-4	0.0597324	0.0597324	14	hsa-let-7b-5p; hsa-miR-27b-3p; hsa-miR-320a-3p; hsa-miR-132-3p; hsa-miR-340-5p; hsa-miR-26b-5p; hsa-miR-124-3p; hsa-miR-125b-5p; hsa-miR-296-3p; hsa-miR-199a-5p; hsa-miR-24-3p; hsa-miR-107; hsa-miR-103a-3p; hsa-miR-335-5p
WP69 TCR Signaling Pathway	0.0012732	0.0597324	0.0597324	122	hsa-let-7b-5p; hsa-miR-483-5p; hsa-miR-27b-3p; hsa-miR-877-5p; hsa-miR-423-5p; hsa-let-7e-5p; hsa-miR-140-3p; hsa-miR-200b-3p; hsa-miR-151a-3p; hsa-miR-141-3p; hsa-miR-423-3p; hsa-miR-214-3p; hsa-miR-19b-3p; hsa-let-7a-5p; hsa-miR-34a-5p; hsa-let-7c-5p; hsa-miR-195-5p; hsa-miR-7-5p; hsa-miR-29a-3p; hsa-miR-320b; hsa-miR-320a-3p; hsa-miR-425-5p; hsa-miR-30e-3p; hsa-miR-342-3p; hsa-miR-93-3p; hsa-m…
hsa01100 Metabolic pathways	0.0012321	0.0597324	0.0597324	185	hsa-let-7b-5p; hsa-miR-27b-3p; hsa-miR-877-5p; hsa-miR-423-5p; hsa-let-7e-5p; hsa-let-7d-5p; hsa-miR-129-5p; hsa-miR-140-3p; hsa-miR-340-3p; hsa-miR-99b-3p; hsa-miR-92b-5p; hsa-miR-151a-3p; hsa-miR-423-3p; hsa-miR-214-3p; hsa-miR-342-5p; hsa-miR-19b-3p; hsa-let-7a-5p; hsa-miR-148b-3p; hsa-miR-34a-5p; hsa-let-7c-5p; hsa-miR-195-5p; hsa-miR-7-5p; hsa-miR-1180-3p; hsa-miR-29a-3p; hsa-miR-320b; hsa-m…
hsa04010 MAPK signaling pathway	0.0013382	0.0597324	0.0597324	169	hsa-let-7b-5p; hsa-miR-483-5p; hsa-miR-27b-3p; hsa-miR-877-5p; hsa-miR-423-5p; hsa-let-7e-5p; hsa-let-7d-5p; hsa-miR-140-3p; hsa-miR-99b-3p; hsa-miR-92b-5p; hsa-miR-151a-3p; hsa-miR-141-3p; hsa-miR-423-3p; hsa-miR-214-3p; hsa-miR-19b-3p; hsa-let-7a-5p; hsa-miR-148b-3p; hsa-miR-34a-5p; hsa-let-7c-5p; hsa-miR-195-5p; hsa-miR-150-5p; hsa-miR-7-5p; hsa-miR-1180-3p; hsa-miR-29a-3p; hsa-miR-320b; hsa-m…
P00047 PDGF signaling pathway	0.0016431	0.0620571	0.0620571	132	hsa-let-7b-5p; hsa-miR-483-5p; hsa-miR-877-5p; hsa-miR-423-5p; hsa-let-7e-5p; hsa-let-7d-5p; hsa-miR-140-3p; hsa-miR-92b-5p; hsa-miR-200b-3p; hsa-miR-141-3p; hsa-miR-423-3p; hsa-miR-214-3p; hsa-miR-19b-3p; hsa-let-7a-5p; hsa-miR-148b-3p; hsa-miR-34a-5p; hsa-let-7c-5p; hsa-miR-195-5p; hsa-miR-7-5p; hsa-miR-1180-3p; hsa-miR-29a-3p; hsa-miR-320b; hsa-miR-320a-3p; hsa-miR-425-5p; hsa-miR-342-3p; hsa-…
hsa04020 Calcium signaling pathway	0.0016092	0.0620571	0.0620571	99	hsa-let-7b-5p; hsa-miR-27b-3p; hsa-miR-877-5p; hsa-miR-423-5p; hsa-let-7e-5p; hsa-let-7d-5p; hsa-miR-423-3p; hsa-miR-19b-3p; hsa-let-7a-5p; hsa-miR-148b-3p; hsa-miR-34a-5p; hsa-let-7c-5p; hsa-miR-150-5p; hsa-miR-7-5p; hsa-miR-320b; hsa-miR-320a-3p; hsa-miR-320c; hsa-miR-132-3p; hsa-miR-1-3p; hsa-miR-9-5p; hsa-miR-140-5p; hsa-miR-200c-3p; hsa-miR-128-3p; hsa-miR-25-3p; hsa-miR-133a-3p; hsa-miR-375…
WP231 TNF alpha Signaling Pathway	0.0020222	0.0685292	0.0685292	116	hsa-let-7b-5p; hsa-miR-483-5p; hsa-miR-27b-3p; hsa-miR-877-5p; hsa-miR-423-5p; hsa-let-7e-5p; hsa-miR-140-3p; hsa-miR-340-3p; hsa-miR-151a-3p; hsa-miR-141-3p; hsa-miR-423-3p; hsa-miR-214-3p; hsa-let-7a-5p; hsa-miR-148b-3p; hsa-miR-34a-5p; hsa-let-7c-5p; hsa-miR-195-5p; hsa-miR-7-5p; hsa-miR-1180-3p; hsa-miR-29a-3p; hsa-miR-320b; hsa-miR-320a-3p; hsa-miR-425-5p; hsa-miR-30e-3p; hsa-miR-342-3p; hsa…
WP313 Signaling of Hepatocyte Growth Factor Receptor	0.0020936	0.0685292	0.0685292	96	hsa-let-7b-5p; hsa-miR-483-5p; hsa-miR-27b-3p; hsa-miR-877-5p; hsa-miR-423-5p; hsa-let-7e-5p; hsa-miR-140-3p; hsa-miR-141-3p; hsa-miR-423-3p; hsa-miR-214-3p; hsa-miR-19b-3p; hsa-let-7a-5p; hsa-miR-148b-3p; hsa-miR-34a-5p; hsa-let-7c-5p; hsa-miR-7-5p; hsa-miR-29a-3p; hsa-miR-320b; hsa-miR-320a-3p; hsa-miR-425-5p; hsa-miR-342-3p; hsa-miR-93-3p; hsa-miR-132-3p; hsa-miR-1-3p; hsa-miR-433-3p; hsa-miR-…
P00018 EGF receptor signaling pathway	0.0023019	0.0706383	0.0706383	133	hsa-let-7b-5p; hsa-miR-483-5p; hsa-miR-27b-3p; hsa-miR-877-5p; hsa-miR-423-5p; hsa-let-7e-5p; hsa-miR-140-3p; hsa-miR-340-3p; hsa-miR-200b-3p; hsa-miR-141-3p; hsa-miR-423-3p; hsa-miR-214-3p; hsa-miR-19b-3p; hsa-let-7a-5p; hsa-miR-148b-3p; hsa-miR-34a-5p; hsa-let-7c-5p; hsa-miR-7-5p; hsa-miR-320b; hsa-miR-320a-3p; hsa-miR-425-5p; hsa-miR-30e-3p; hsa-miR-342-3p; hsa-miR-93-3p; hsa-miR-132-3p; hsa-m…
P04393 Ras Pathway	0.0027446	0.0725772	0.0725772	109	hsa-let-7b-5p; hsa-miR-483-5p; hsa-miR-27b-3p; hsa-miR-877-5p; hsa-miR-423-5p; hsa-let-7e-5p; hsa-miR-140-3p; hsa-miR-200b-3p; hsa-miR-141-3p; hsa-miR-423-3p; hsa-miR-214-3p; hsa-miR-19b-3p; hsa-let-7a-5p; hsa-miR-148b-3p; hsa-miR-34a-5p; hsa-let-7c-5p; hsa-miR-195-5p; hsa-miR-7-5p; hsa-miR-29a-3p; hsa-miR-320b; hsa-miR-320a-3p; hsa-miR-425-5p; hsa-miR-320c; hsa-miR-342-3p; hsa-miR-93-3p; hsa-miR…
WP2018 RANKL RANK Signaling Pathway	0.0028819	0.0725772	0.0725772	108	hsa-let-7b-5p; hsa-miR-483-5p; hsa-miR-27b-3p; hsa-miR-877-5p; hsa-miR-423-5p; hsa-let-7e-5p; hsa-miR-140-3p; hsa-miR-99b-3p; hsa-miR-151a-3p; hsa-miR-141-3p; hsa-miR-423-3p; hsa-miR-214-3p; hsa-let-7a-5p; hsa-miR-34a-5p; hsa-let-7c-5p; hsa-miR-195-5p; hsa-miR-7-5p; hsa-miR-29a-3p; hsa-miR-320b; hsa-miR-320a-3p; hsa-miR-425-5p; hsa-miR-30e-3p; hsa-miR-342-3p; hsa-miR-93-3p; hsa-miR-1-3p; hsa-miR-…
WP254 Apoptosis	0.0029563	0.0725772	0.0725772	141	hsa-let-7b-5p; hsa-miR-877-5p; hsa-miR-423-5p; hsa-let-7e-5p; hsa-let-7d-5p; hsa-miR-200b-3p; hsa-miR-151a-3p; hsa-miR-141-3p; hsa-miR-423-3p; hsa-miR-214-3p; hsa-miR-19b-3p; hsa-let-7a-5p; hsa-miR-148b-3p; hsa-miR-34a-5p; hsa-let-7c-5p; hsa-miR-195-5p; hsa-miR-150-5p; hsa-miR-7-5p; hsa-miR-29a-3p; hsa-miR-320b; hsa-miR-320a-3p; hsa-miR-425-5p; hsa-miR-320c; hsa-miR-30e-3p; hsa-miR-342-3p; hsa-mi…
hsa04912 GnRH signaling pathway	0.0026243	0.0725772	0.0725772	111	hsa-let-7b-5p; hsa-miR-483-5p; hsa-miR-27b-3p; hsa-miR-877-5p; hsa-miR-423-5p; hsa-let-7d-5p; hsa-miR-140-3p; hsa-miR-141-3p; hsa-miR-423-3p; hsa-miR-214-3p; hsa-miR-19b-3p; hsa-let-7a-5p; hsa-miR-148b-3p; hsa-miR-34a-5p; hsa-let-7c-5p; hsa-miR-195-5p; hsa-miR-7-5p; hsa-miR-29a-3p; hsa-miR-320b; hsa-miR-320a-3p; hsa-miR-425-5p; hsa-miR-342-3p; hsa-miR-93-3p; hsa-miR-132-3p; hsa-miR-1-3p; hsa-miR-…
WP481 Insulin Signaling	0.003208	0.0750068	0.0750068	153	hsa-let-7b-5p; hsa-miR-483-5p; hsa-miR-27b-3p; hsa-miR-877-5p; hsa-miR-423-5p; hsa-let-7e-5p; hsa-let-7d-5p; hsa-miR-140-3p; hsa-miR-200b-3p; hsa-miR-151a-3p; hsa-miR-141-3p; hsa-miR-423-3p; hsa-miR-214-3p; hsa-miR-19b-3p; hsa-let-7a-5p; hsa-miR-148b-3p; hsa-miR-34a-5p; hsa-let-7c-5p; hsa-miR-7-5p; hsa-miR-29a-3p; hsa-miR-320b; hsa-miR-320a-3p; hsa-miR-425-5p; hsa-miR-342-3p; hsa-miR-93-3p; hsa-m…
P00013 Cell cycle	0.0035538	0.0758655	0.0758655	69	hsa-let-7b-5p; hsa-miR-27b-3p; hsa-miR-877-5p; hsa-miR-423-5p; hsa-miR-151a-3p; hsa-miR-342-5p; hsa-miR-19b-3p; hsa-let-7a-5p; hsa-miR-34a-5p; hsa-miR-195-5p; hsa-miR-7-5p; hsa-miR-320a-3p; hsa-miR-425-5p; hsa-miR-342-3p; hsa-miR-93-3p; hsa-miR-132-3p; hsa-miR-1-3p; hsa-miR-940; hsa-miR-9-5p; hsa-miR-301a-3p; hsa-miR-138-5p; hsa-miR-331-3p; hsa-miR-26a-5p; hsa-miR-324-5p; hsa-let-7f-5p; hsa-miR-3…
WP24 Peptide GPCRs	0.0034362	0.0758655	0.0758655	22	hsa-miR-27b-3p; hsa-miR-877-5p; hsa-let-7a-5p; hsa-miR-148b-3p; hsa-miR-150-5p; hsa-miR-320a-3p; hsa-miR-1-3p; hsa-miR-200c-3p; hsa-miR-128-3p; hsa-miR-17-3p; hsa-miR-148a-3p; hsa-miR-106b-5p; hsa-miR-26b-5p; hsa-miR-124-3p; hsa-miR-142-3p; hsa-miR-155-5p; hsa-miR-181a-5p; hsa-miR-21-5p; hsa-miR-335-5p; hsa-miR-146a-5p; hsa-miR-203a-3p; hsa-miR-744-5p
WP195 IL 1 signaling pathway	0.0037524	0.0767685	0.0767685	100	hsa-let-7b-5p; hsa-miR-483-5p; hsa-miR-27b-3p; hsa-miR-877-5p; hsa-miR-423-5p; hsa-miR-140-3p; hsa-miR-151a-3p; hsa-miR-141-3p; hsa-miR-423-3p; hsa-miR-214-3p; hsa-let-7a-5p; hsa-miR-34a-5p; hsa-miR-195-5p; hsa-miR-7-5p; hsa-miR-29a-3p; hsa-miR-320b; hsa-miR-320a-3p; hsa-miR-425-5p; hsa-miR-30e-3p; hsa-miR-342-3p; hsa-miR-93-3p; hsa-miR-132-3p; hsa-miR-1-3p; hsa-miR-218-5p; hsa-miR-9-5p; hsa-miR-…
P00003 Alzheimer disease amyloid secretase pathway	0.0052311	0.0793608	0.0793608	86	hsa-let-7b-5p; hsa-miR-483-5p; hsa-miR-27b-3p; hsa-miR-877-5p; hsa-let-7d-5p; hsa-miR-140-3p; hsa-miR-141-3p; hsa-miR-423-3p; hsa-miR-214-3p; hsa-miR-19b-3p; hsa-let-7a-5p; hsa-miR-148b-3p; hsa-miR-34a-5p; hsa-miR-7-5p; hsa-miR-1180-3p; hsa-miR-29a-3p; hsa-miR-320b; hsa-miR-320a-3p; hsa-miR-342-3p; hsa-miR-93-3p; hsa-miR-1-3p; hsa-miR-126-5p; hsa-miR-9-5p; hsa-miR-128-3p; hsa-miR-133a-3p; hsa-miR…
P00033 Insulin IGF pathway protein kinase B signaling cascade	0.0051008	0.0793608	0.0793608	103	hsa-let-7b-5p; hsa-miR-27b-3p; hsa-miR-877-5p; hsa-miR-423-5p; hsa-let-7e-5p; hsa-let-7d-5p; hsa-miR-141-3p; hsa-miR-423-3p; hsa-miR-214-3p; hsa-miR-19b-3p; hsa-let-7a-5p; hsa-miR-148b-3p; hsa-miR-34a-5p; hsa-let-7c-5p; hsa-miR-150-5p; hsa-miR-7-5p; hsa-miR-29a-3p; hsa-miR-320a-3p; hsa-miR-425-5p; hsa-miR-9-5p; hsa-miR-128-3p; hsa-miR-25-3p; hsa-miR-133a-3p; hsa-miR-191-5p; hsa-miR-133b; hsa-miR-…
P00042 Muscarinic acetylcholine receptor 1 and 3 signaling pathway	0.00441	0.0793608	0.0793608	56	hsa-let-7b-5p; hsa-miR-27b-3p; hsa-miR-423-5p; hsa-let-7e-5p; hsa-miR-19b-3p; hsa-miR-148b-3p; hsa-miR-34a-5p; hsa-miR-7-5p; hsa-miR-425-5p; hsa-miR-342-3p; hsa-miR-1-3p; hsa-miR-9-5p; hsa-miR-128-3p; hsa-miR-375-3p; hsa-miR-425-3p; hsa-miR-17-3p; hsa-miR-331-3p; hsa-miR-340-5p; hsa-miR-148a-3p; hsa-miR-324-5p; hsa-miR-96-5p; hsa-miR-93-5p; hsa-miR-32-5p; hsa-miR-27a-3p; hsa-miR-26b-5p; hsa-miR-2…
WP314 FAS pathway and Stress induction of HSP regulation	0.0047158	0.0793608	0.0793608	100	hsa-let-7b-5p; hsa-miR-877-5p; hsa-miR-423-5p; hsa-let-7e-5p; hsa-miR-140-3p; hsa-miR-200b-3p; hsa-miR-141-3p; hsa-miR-423-3p; hsa-miR-214-3p; hsa-let-7a-5p; hsa-miR-34a-5p; hsa-miR-195-5p; hsa-miR-7-5p; hsa-miR-29a-3p; hsa-miR-320a-3p; hsa-miR-320c; hsa-miR-342-3p; hsa-miR-93-3p; hsa-miR-132-3p; hsa-miR-1-3p; hsa-miR-675-5p; hsa-miR-9-5p; hsa-miR-200c-3p; hsa-miR-128-3p; hsa-miR-25-3p; hsa-miR-1…
WP697 Estrogen metabolism	0.0055674	0.0793608	0.0793608	10	hsa-let-7b-5p; hsa-miR-27b-3p; hsa-miR-148b-3p; hsa-miR-331-3p; hsa-miR-340-5p; hsa-miR-124-3p; hsa-miR-125b-5p; hsa-miR-296-3p; hsa-miR-199a-5p; hsa-miR-16-5p
hsa04360 Axon guidance	0.0041102	0.0793608	0.0793608	123	hsa-let-7b-5p; hsa-miR-483-5p; hsa-miR-877-5p; hsa-miR-423-5p; hsa-let-7e-5p; hsa-miR-92b-5p; hsa-miR-423-3p; hsa-miR-214-3p; hsa-miR-342-5p; hsa-miR-19b-3p; hsa-let-7a-5p; hsa-miR-148b-3p; hsa-miR-34a-5p; hsa-let-7c-5p; hsa-miR-195-5p; hsa-miR-150-5p; hsa-miR-7-5p; hsa-miR-29a-3p; hsa-miR-320b; hsa-miR-320a-3p; hsa-miR-425-5p; hsa-miR-320c; hsa-miR-342-3p; hsa-miR-93-3p; hsa-miR-132-3p; hsa-miR-…
hsa04540 Gap junction	0.005454	0.0793608	0.0793608	112	hsa-let-7b-5p; hsa-miR-483-5p; hsa-miR-877-5p; hsa-miR-423-5p; hsa-let-7e-5p; hsa-let-7d-5p; hsa-miR-140-3p; hsa-miR-423-3p; hsa-miR-214-3p; hsa-miR-19b-3p; hsa-let-7a-5p; hsa-miR-148b-3p; hsa-miR-34a-5p; hsa-let-7c-5p; hsa-miR-7-5p; hsa-miR-1180-3p; hsa-miR-320b; hsa-miR-320a-3p; hsa-miR-320c; hsa-miR-342-3p; hsa-miR-93-3p; hsa-miR-1-3p; hsa-miR-433-3p; hsa-miR-940; hsa-miR-9-5p; hsa-miR-140-5p;…
hsa05016 Huntingtons disease	0.0054251	0.0793608	0.0793608	133	hsa-let-7b-5p; hsa-miR-27b-3p; hsa-miR-877-5p; hsa-miR-423-5p; hsa-let-7e-5p; hsa-let-7d-5p; hsa-miR-200b-3p; hsa-miR-423-3p; hsa-miR-214-3p; hsa-miR-19b-3p; hsa-let-7a-5p; hsa-miR-148b-3p; hsa-miR-34a-5p; hsa-miR-150-5p; hsa-miR-7-5p; hsa-miR-1180-3p; hsa-miR-320b; hsa-miR-320a-3p; hsa-miR-320c; hsa-miR-342-3p; hsa-miR-93-3p; hsa-miR-132-3p; hsa-miR-1-3p; hsa-miR-940; hsa-miR-218-5p; hsa-miR-9-5…
hsa05216 Thyroid cancer	0.0056571	0.0793608	0.0793608	101	hsa-let-7b-5p; hsa-miR-483-5p; hsa-miR-27b-3p; hsa-miR-423-5p; hsa-miR-200b-3p; hsa-miR-141-3p; hsa-miR-423-3p; hsa-miR-214-3p; hsa-miR-331-5p; hsa-let-7a-5p; hsa-miR-148b-3p; hsa-miR-34a-5p; hsa-let-7c-5p; hsa-miR-195-5p; hsa-miR-150-5p; hsa-miR-7-5p; hsa-miR-1180-3p; hsa-miR-29a-3p; hsa-miR-320b; hsa-miR-320a-3p; hsa-miR-425-5p; hsa-miR-342-3p; hsa-miR-93-3p; hsa-miR-1-3p; hsa-miR-9-5p; hsa-miR…
hsa05416 Viral myocarditis	0.0046587	0.0793608	0.0793608	103	hsa-let-7b-5p; hsa-miR-877-5p; hsa-miR-423-5p; hsa-let-7e-5p; hsa-miR-140-3p; hsa-miR-99b-3p; hsa-miR-423-3p; hsa-let-7a-5p; hsa-miR-148b-3p; hsa-miR-34a-5p; hsa-let-7c-5p; hsa-miR-195-5p; hsa-miR-7-5p; hsa-miR-1180-3p; hsa-miR-29a-3p; hsa-miR-320a-3p; hsa-miR-425-5p; hsa-miR-320c; hsa-miR-342-3p; hsa-miR-93-3p; hsa-miR-132-3p; hsa-miR-1-3p; hsa-miR-9-5p; hsa-miR-128-3p; hsa-miR-25-3p; hsa-miR-13…
P00053 T cell activation	0.0075916	0.0817719	0.0817719	108	hsa-let-7b-5p; hsa-miR-483-5p; hsa-miR-27b-3p; hsa-miR-877-5p; hsa-miR-423-5p; hsa-miR-140-3p; hsa-miR-151a-3p; hsa-miR-141-3p; hsa-miR-423-3p; hsa-miR-214-3p; hsa-let-7a-5p; hsa-miR-148b-3p; hsa-miR-34a-5p; hsa-let-7c-5p; hsa-miR-195-5p; hsa-miR-7-5p; hsa-miR-1180-3p; hsa-miR-29a-3p; hsa-miR-320b; hsa-miR-320a-3p; hsa-miR-30e-3p; hsa-miR-342-3p; hsa-miR-93-3p; hsa-miR-1-3p; hsa-miR-433-3p; hsa-m…
WP289 Myometrial Relaxation and Contraction Pathways	0.0074034	0.0817719	0.0817719	124	hsa-let-7b-5p; hsa-miR-27b-3p; hsa-miR-877-5p; hsa-miR-423-5p; hsa-let-7e-5p; hsa-let-7d-5p; hsa-miR-340-3p; hsa-miR-99b-3p; hsa-miR-200b-3p; hsa-miR-141-3p; hsa-miR-423-3p; hsa-miR-214-3p; hsa-miR-19b-3p; hsa-miR-331-5p; hsa-let-7a-5p; hsa-miR-34a-5p; hsa-let-7c-5p; hsa-miR-7-5p; hsa-miR-1180-3p; hsa-miR-320b; hsa-miR-320a-3p; hsa-miR-425-5p; hsa-miR-30e-3p; hsa-miR-342-3p; hsa-miR-93-3p; hsa-mi…
WP382 MAPK signaling pathway	0.0076291	0.0817719	0.0817719	158	hsa-let-7b-5p; hsa-miR-483-5p; hsa-miR-27b-3p; hsa-miR-877-5p; hsa-miR-423-5p; hsa-let-7e-5p; hsa-let-7d-5p; hsa-miR-140-3p; hsa-miR-99b-3p; hsa-miR-151a-3p; hsa-miR-141-3p; hsa-miR-423-3p; hsa-miR-214-3p; hsa-miR-19b-3p; hsa-let-7a-5p; hsa-miR-148b-3p; hsa-miR-34a-5p; hsa-let-7c-5p; hsa-miR-195-5p; hsa-miR-150-5p; hsa-miR-7-5p; hsa-miR-29a-3p; hsa-miR-320b; hsa-miR-320a-3p; hsa-miR-425-5p; hsa-m…
WP395 IL 4 signaling pathway	0.0066725	0.0817719	0.0817719	110	hsa-let-7b-5p; hsa-miR-483-5p; hsa-miR-423-5p; hsa-let-7e-5p; hsa-miR-200b-3p; hsa-miR-151a-3p; hsa-miR-141-3p; hsa-miR-423-3p; hsa-miR-19b-3p; hsa-let-7a-5p; hsa-miR-148b-3p; hsa-miR-34a-5p; hsa-miR-195-5p; hsa-miR-150-5p; hsa-miR-7-5p; hsa-miR-29a-3p; hsa-miR-320b; hsa-miR-320a-3p; hsa-miR-425-5p; hsa-miR-30e-3p; hsa-miR-93-3p; hsa-miR-132-3p; hsa-miR-1-3p; hsa-miR-433-3p; hsa-miR-218-5p; hsa-m…
WP524 G13 Signaling Pathway	0.0074985	0.0817719	0.0817719	75	hsa-let-7b-5p; hsa-miR-27b-3p; hsa-miR-877-5p; hsa-let-7e-5p; hsa-miR-99b-3p; hsa-let-7a-5p; hsa-miR-148b-3p; hsa-miR-34a-5p; hsa-miR-195-5p; hsa-miR-7-5p; hsa-miR-29a-3p; hsa-miR-320b; hsa-miR-320a-3p; hsa-miR-425-5p; hsa-miR-320c; hsa-miR-93-3p; hsa-miR-1-3p; hsa-miR-200c-3p; hsa-miR-128-3p; hsa-miR-133a-3p; hsa-miR-375-3p; hsa-miR-425-3p; hsa-miR-138-5p; hsa-miR-145-5p; hsa-miR-331-3p; hsa-miR…
hsa04062 Chemokine signaling pathway	0.0060048	0.0817719	0.0817719	144	hsa-let-7b-5p; hsa-miR-483-5p; hsa-miR-27b-3p; hsa-miR-877-5p; hsa-miR-423-5p; hsa-let-7e-5p; hsa-let-7d-5p; hsa-miR-200b-3p; hsa-miR-151a-3p; hsa-miR-141-3p; hsa-miR-423-3p; hsa-miR-19b-3p; hsa-let-7a-5p; hsa-miR-148b-3p; hsa-miR-34a-5p; hsa-let-7c-5p; hsa-miR-195-5p; hsa-miR-150-5p; hsa-miR-7-5p; hsa-miR-1180-3p; hsa-miR-29a-3p; hsa-miR-320b; hsa-miR-320a-3p; hsa-miR-425-5p; hsa-miR-320c; hsa-m…
hsa04080 Neuroactive ligand receptor interaction	0.0069085	0.0817719	0.0817719	54	hsa-let-7b-5p; hsa-miR-27b-3p; hsa-miR-877-5p; hsa-let-7e-5p; hsa-miR-19b-3p; hsa-let-7a-5p; hsa-miR-148b-3p; hsa-miR-34a-5p; hsa-miR-150-5p; hsa-miR-320a-3p; hsa-miR-93-3p; hsa-miR-1-3p; hsa-miR-9-5p; hsa-miR-200c-3p; hsa-miR-128-3p; hsa-miR-375-3p; hsa-miR-17-3p; hsa-miR-148a-3p; hsa-miR-96-5p; hsa-miR-10a-5p; hsa-miR-32-5p; hsa-miR-106b-5p; hsa-miR-27a-3p; hsa-miR-483-3p; hsa-miR-26b-5p; hsa-m…
hsa04720 Long term potentiation	0.0076609	0.0817719	0.0817719	101	hsa-let-7b-5p; hsa-miR-483-5p; hsa-miR-27b-3p; hsa-miR-423-5p; hsa-let-7e-5p; hsa-miR-200b-3p; hsa-miR-423-3p; hsa-miR-214-3p; hsa-miR-19b-3p; hsa-let-7a-5p; hsa-miR-148b-3p; hsa-miR-34a-5p; hsa-let-7c-5p; hsa-miR-150-5p; hsa-miR-7-5p; hsa-miR-29a-3p; hsa-miR-320b; hsa-miR-320a-3p; hsa-miR-342-3p; hsa-miR-93-3p; hsa-miR-1-3p; hsa-miR-940; hsa-miR-9-5p; hsa-miR-140-5p; hsa-miR-200c-3p; hsa-miR-128…
hsa05130 Pathogenic Escherichia coli infection	0.0065009	0.0817719	0.0817719	106	hsa-let-7b-5p; hsa-miR-877-5p; hsa-miR-423-5p; hsa-let-7e-5p; hsa-miR-140-3p; hsa-miR-340-3p; hsa-miR-99b-3p; hsa-miR-423-3p; hsa-miR-214-3p; hsa-let-7a-5p; hsa-miR-148b-3p; hsa-miR-34a-5p; hsa-let-7c-5p; hsa-miR-195-5p; hsa-miR-1180-3p; hsa-miR-29a-3p; hsa-miR-320b; hsa-miR-320a-3p; hsa-miR-320c; hsa-miR-342-3p; hsa-miR-93-3p; hsa-miR-1-3p; hsa-miR-940; hsa-miR-9-5p; hsa-miR-200c-3p; hsa-miR-128…
hsa05212 Pancreatic cancer	0.0074559	0.0817719	0.0817719	155	hsa-let-7b-5p; hsa-miR-483-5p; hsa-miR-27b-3p; hsa-miR-877-5p; hsa-miR-423-5p; hsa-let-7e-5p; hsa-let-7d-5p; hsa-miR-129-5p; hsa-miR-140-3p; hsa-miR-200b-3p; hsa-miR-151a-3p; hsa-miR-141-3p; hsa-miR-423-3p; hsa-miR-214-3p; hsa-miR-19b-3p; hsa-let-7a-5p; hsa-miR-148b-3p; hsa-miR-34a-5p; hsa-let-7c-5p; hsa-miR-195-5p; hsa-miR-150-5p; hsa-miR-7-5p; hsa-miR-29a-3p; hsa-miR-320b; hsa-miR-320a-3p; hsa-…
hsa05322 Systemic lupus erythematosus	0.0070031	0.0817719	0.0817719	104	hsa-let-7b-5p; hsa-miR-27b-3p; hsa-miR-877-5p; hsa-miR-423-5p; hsa-let-7e-5p; hsa-let-7d-5p; hsa-miR-129-5p; hsa-miR-99b-3p; hsa-miR-92b-5p; hsa-miR-423-3p; hsa-let-7a-5p; hsa-miR-148b-3p; hsa-miR-34a-5p; hsa-let-7c-5p; hsa-miR-7-5p; hsa-miR-1180-3p; hsa-miR-320b; hsa-miR-320a-3p; hsa-miR-320c; hsa-miR-93-3p; hsa-miR-1-3p; hsa-miR-940; hsa-miR-218-5p; hsa-miR-9-5p; hsa-miR-409-3p; hsa-miR-128-3p;…
hsa00350 Tyrosine metabolism	0.0079519	0.0830717	0.0830717	35	hsa-let-7b-5p; hsa-let-7d-5p; hsa-miR-423-3p; hsa-let-7a-5p; hsa-miR-148b-3p; hsa-miR-34a-5p; hsa-miR-7-5p; hsa-miR-320a-3p; hsa-miR-342-3p; hsa-miR-93-3p; hsa-miR-132-3p; hsa-miR-1-3p; hsa-miR-9-5p; hsa-miR-375-3p; hsa-miR-17-3p; hsa-miR-145-5p; hsa-miR-93-5p; hsa-miR-106b-5p; hsa-miR-26b-5p; hsa-miR-124-3p; hsa-miR-769-5p; hsa-miR-24-3p; hsa-miR-155-5p; hsa-miR-181a-5p; hsa-miR-451a; hsa-miR-22…
P00031 Inflammation mediated by chemokine and cytokine signaling pathway	0.0083714	0.0856325	0.0856325	149	hsa-let-7b-5p; hsa-miR-483-5p; hsa-miR-27b-3p; hsa-miR-877-5p; hsa-miR-423-5p; hsa-let-7e-5p; hsa-miR-99b-3p; hsa-miR-200b-3p; hsa-miR-151a-3p; hsa-miR-141-3p; hsa-miR-423-3p; hsa-miR-214-3p; hsa-miR-19b-3p; hsa-let-7a-5p; hsa-miR-148b-3p; hsa-miR-34a-5p; hsa-let-7c-5p; hsa-miR-195-5p; hsa-miR-150-5p; hsa-miR-7-5p; hsa-miR-1180-3p; hsa-miR-29a-3p; hsa-miR-320b; hsa-miR-320a-3p; hsa-miR-320c; hsa-…
hsa04114 Oocyte meiosis	0.0085819	0.0859936	0.0859936	130	hsa-let-7b-5p; hsa-miR-483-5p; hsa-miR-27b-3p; hsa-miR-877-5p; hsa-miR-423-5p; hsa-let-7e-5p; hsa-let-7d-5p; hsa-miR-340-3p; hsa-miR-200b-3p; hsa-miR-151a-3p; hsa-miR-141-3p; hsa-miR-423-3p; hsa-miR-214-3p; hsa-miR-342-5p; hsa-miR-19b-3p; hsa-let-7a-5p; hsa-miR-148b-3p; hsa-miR-34a-5p; hsa-let-7c-5p; hsa-miR-195-5p; hsa-miR-7-5p; hsa-miR-29a-3p; hsa-miR-320b; hsa-miR-320a-3p; hsa-miR-425-5p; hsa-…
P00046 Oxidative stress response	0.0093042	0.088684	0.088684	93	hsa-let-7b-5p; hsa-miR-27b-3p; hsa-miR-877-5p; hsa-miR-423-5p; hsa-miR-140-3p; hsa-miR-200b-3p; hsa-miR-141-3p; hsa-miR-214-3p; hsa-miR-19b-3p; hsa-let-7a-5p; hsa-miR-34a-5p; hsa-let-7c-5p; hsa-miR-195-5p; hsa-miR-7-5p; hsa-miR-1180-3p; hsa-miR-29a-3p; hsa-miR-320b; hsa-miR-320a-3p; hsa-miR-342-3p; hsa-miR-132-3p; hsa-miR-1-3p; hsa-miR-218-5p; hsa-miR-9-5p; hsa-miR-200c-3p; hsa-miR-128-3p; hsa-mi…
P00052 TGF beta signaling pathway	0.0110746	0.088684	0.088684	123	hsa-let-7b-5p; hsa-miR-483-5p; hsa-miR-27b-3p; hsa-miR-877-5p; hsa-miR-423-5p; hsa-let-7e-5p; hsa-let-7d-5p; hsa-miR-129-5p; hsa-miR-140-3p; hsa-miR-200b-3p; hsa-miR-141-3p; hsa-miR-423-3p; hsa-miR-214-3p; hsa-miR-19b-3p; hsa-let-7a-5p; hsa-miR-148b-3p; hsa-miR-34a-5p; hsa-let-7c-5p; hsa-miR-195-5p; hsa-miR-150-5p; hsa-miR-7-5p; hsa-miR-1180-3p; hsa-miR-29a-3p; hsa-miR-320b; hsa-miR-320a-3p; hsa-…
WP1544 MicroRNAs in cardiomyocyte hypertrophy	0.0108508	0.088684	0.088684	124	hsa-let-7b-5p; hsa-miR-483-5p; hsa-miR-877-5p; hsa-miR-423-5p; hsa-let-7e-5p; hsa-let-7d-5p; hsa-miR-140-3p; hsa-miR-200b-3p; hsa-miR-151a-3p; hsa-miR-141-3p; hsa-miR-423-3p; hsa-miR-214-3p; hsa-let-7a-5p; hsa-miR-148b-3p; hsa-miR-34a-5p; hsa-miR-195-5p; hsa-miR-7-5p; hsa-miR-29a-3p; hsa-miR-320b; hsa-miR-320a-3p; hsa-miR-425-5p; hsa-miR-320c; hsa-miR-93-3p; hsa-miR-132-3p; hsa-miR-1-3p; hsa-miR-…
WP183 Proteasome Degradation	0.011327	0.088684	0.088684	96	hsa-let-7b-5p; hsa-miR-27b-3p; hsa-miR-877-5p; hsa-miR-423-5p; hsa-let-7e-5p; hsa-let-7d-5p; hsa-miR-423-3p; hsa-miR-214-3p; hsa-miR-342-5p; hsa-miR-19b-3p; hsa-let-7a-5p; hsa-miR-148b-3p; hsa-miR-34a-5p; hsa-let-7c-5p; hsa-miR-7-5p; hsa-miR-1180-3p; hsa-miR-320a-3p; hsa-miR-425-5p; hsa-miR-93-3p; hsa-miR-132-3p; hsa-miR-1-3p; hsa-miR-940; hsa-miR-9-5p; hsa-miR-409-3p; hsa-miR-128-3p; hsa-miR-25-…
WP23 B Cell Receptor Signaling Pathway	0.0101778	0.088684	0.088684	134	hsa-let-7b-5p; hsa-miR-27b-3p; hsa-miR-877-5p; hsa-miR-423-5p; hsa-let-7e-5p; hsa-miR-140-3p; hsa-miR-99b-3p; hsa-miR-200b-3p; hsa-miR-151a-3p; hsa-miR-141-3p; hsa-miR-214-3p; hsa-miR-19b-3p; hsa-let-7a-5p; hsa-miR-148b-3p; hsa-miR-34a-5p; hsa-let-7c-5p; hsa-miR-195-5p; hsa-miR-7-5p; hsa-miR-29a-3p; hsa-miR-320b; hsa-miR-320a-3p; hsa-miR-425-5p; hsa-miR-30e-3p; hsa-miR-342-3p; hsa-miR-93-3p; hsa-…
WP453 Inflammatory Response Pathway	0.0113618	0.088684	0.088684	53	hsa-let-7b-5p; hsa-let-7e-5p; hsa-let-7d-5p; hsa-miR-200b-3p; hsa-let-7a-5p; hsa-miR-148b-3p; hsa-miR-34a-5p; hsa-miR-7-5p; hsa-miR-29a-3p; hsa-miR-320a-3p; hsa-miR-132-3p; hsa-miR-1-3p; hsa-miR-218-5p; hsa-miR-409-3p; hsa-miR-200c-3p; hsa-miR-133a-3p; hsa-miR-331-3p; hsa-miR-10a-5p; hsa-miR-199b-5p; hsa-miR-19a-3p; hsa-miR-486-5p; hsa-miR-15a-5p; hsa-miR-30a-3p; hsa-miR-26b-5p; hsa-miR-29c-3p; h…
WP560 TGF beta Signaling Pathway2	0.0111805	0.088684	0.088684	118	hsa-let-7b-5p; hsa-miR-483-5p; hsa-miR-27b-3p; hsa-let-7e-5p; hsa-let-7d-5p; hsa-miR-200b-3p; hsa-miR-141-3p; hsa-miR-423-3p; hsa-miR-214-3p; hsa-miR-19b-3p; hsa-let-7a-5p; hsa-miR-148b-3p; hsa-miR-34a-5p; hsa-let-7c-5p; hsa-miR-195-5p; hsa-miR-150-5p; hsa-miR-7-5p; hsa-miR-1180-3p; hsa-miR-320b; hsa-miR-320a-3p; hsa-miR-342-3p; hsa-miR-132-3p; hsa-miR-1-3p; hsa-miR-433-3p; hsa-miR-218-5p; hsa-mi…
WP702 metapathway biotransformation	0.010325	0.088684	0.088684	66	hsa-let-7b-5p; hsa-miR-27b-3p; hsa-let-7e-5p; hsa-let-7d-5p; hsa-miR-340-3p; hsa-miR-342-5p; hsa-miR-19b-3p; hsa-let-7a-5p; hsa-miR-148b-3p; hsa-miR-34a-5p; hsa-let-7c-5p; hsa-miR-7-5p; hsa-miR-320a-3p; hsa-miR-132-3p; hsa-miR-1-3p; hsa-miR-9-5p; hsa-miR-25-3p; hsa-miR-133a-3p; hsa-miR-375-3p; hsa-miR-17-3p; hsa-miR-145-5p; hsa-miR-331-3p; hsa-miR-340-5p; hsa-let-7f-5p; hsa-miR-96-5p; hsa-miR-10a…
hsa00980 Metabolism of xenobiotics by cytochrome P450	0.011379	0.088684	0.088684	33	hsa-let-7b-5p; hsa-miR-27b-3p; hsa-let-7e-5p; hsa-miR-340-3p; hsa-miR-148b-3p; hsa-miR-7-5p; hsa-miR-132-3p; hsa-miR-1-3p; hsa-miR-9-5p; hsa-miR-133a-3p; hsa-miR-145-5p; hsa-miR-340-5p; hsa-miR-96-5p; hsa-miR-106b-5p; hsa-miR-26b-5p; hsa-miR-124-3p; hsa-miR-142-3p; hsa-miR-125b-5p; hsa-miR-296-3p; hsa-miR-92b-3p; hsa-miR-107; hsa-miR-103a-3p; hsa-miR-155-5p; hsa-miR-181a-5p; hsa-miR-30a-5p; hsa-m…
hsa03050 Proteasome	0.0100471	0.088684	0.088684	72	hsa-let-7b-5p; hsa-miR-877-5p; hsa-miR-423-5p; hsa-let-7e-5p; hsa-miR-151a-3p; hsa-miR-423-3p; hsa-miR-342-5p; hsa-let-7a-5p; hsa-let-7c-5p; hsa-miR-7-5p; hsa-miR-1180-3p; hsa-miR-320a-3p; hsa-miR-425-5p; hsa-miR-93-3p; hsa-miR-132-3p; hsa-miR-1-3p; hsa-miR-940; hsa-miR-409-3p; hsa-miR-25-3p; hsa-miR-191-5p; hsa-miR-375-3p; hsa-miR-301a-3p; hsa-miR-331-3p; hsa-miR-26a-5p; hsa-miR-324-5p; hsa-miR-…
hsa04115 p53 signaling pathway	0.0099908	0.088684	0.088684	151	hsa-let-7b-5p; hsa-miR-27b-3p; hsa-miR-877-5p; hsa-miR-423-5p; hsa-let-7e-5p; hsa-let-7d-5p; hsa-miR-129-5p; hsa-miR-200b-3p; hsa-miR-151a-3p; hsa-miR-141-3p; hsa-miR-423-3p; hsa-miR-214-3p; hsa-miR-342-5p; hsa-miR-19b-3p; hsa-let-7a-5p; hsa-miR-148b-3p; hsa-miR-34a-5p; hsa-let-7c-5p; hsa-miR-195-5p; hsa-miR-150-5p; hsa-miR-7-5p; hsa-miR-1180-3p; hsa-miR-29a-3p; hsa-miR-320a-3p; hsa-miR-425-5p; h…
hsa04660 T cell receptor signaling pathway	0.0111649	0.088684	0.088684	117	hsa-let-7b-5p; hsa-miR-483-5p; hsa-miR-27b-3p; hsa-miR-877-5p; hsa-miR-423-5p; hsa-miR-151a-3p; hsa-miR-141-3p; hsa-miR-423-3p; hsa-let-7a-5p; hsa-miR-148b-3p; hsa-miR-34a-5p; hsa-let-7c-5p; hsa-miR-195-5p; hsa-miR-7-5p; hsa-miR-29a-3p; hsa-miR-320b; hsa-miR-320a-3p; hsa-miR-425-5p; hsa-miR-320c; hsa-miR-30e-3p; hsa-miR-342-3p; hsa-miR-93-3p; hsa-miR-370-3p; hsa-miR-1-3p; hsa-miR-433-3p; hsa-miR-…
hsa05010 Alzheimers disease	0.0108508	0.088684	0.088684	124	hsa-let-7b-5p; hsa-miR-483-5p; hsa-miR-27b-3p; hsa-miR-877-5p; hsa-miR-423-5p; hsa-let-7e-5p; hsa-let-7d-5p; hsa-miR-423-3p; hsa-miR-342-5p; hsa-miR-19b-3p; hsa-let-7a-5p; hsa-miR-148b-3p; hsa-miR-34a-5p; hsa-let-7c-5p; hsa-miR-7-5p; hsa-miR-29a-3p; hsa-miR-320b; hsa-miR-320a-3p; hsa-miR-425-5p; hsa-miR-320c; hsa-miR-93-3p; hsa-miR-132-3p; hsa-miR-1-3p; hsa-miR-940; hsa-miR-9-5p; hsa-miR-128-3p; …
hsa05210 Colorectal cancer	0.0102923	0.088684	0.088684	159	hsa-let-7b-5p; hsa-miR-483-5p; hsa-miR-27b-3p; hsa-miR-877-5p; hsa-miR-423-5p; hsa-let-7e-5p; hsa-let-7d-5p; hsa-miR-140-3p; hsa-miR-200b-3p; hsa-miR-141-3p; hsa-miR-423-3p; hsa-miR-214-3p; hsa-miR-19b-3p; hsa-let-7a-5p; hsa-miR-148b-3p; hsa-miR-34a-5p; hsa-let-7c-5p; hsa-miR-195-5p; hsa-miR-150-5p; hsa-miR-7-5p; hsa-miR-29a-3p; hsa-miR-320b; hsa-miR-320a-3p; hsa-miR-425-5p; hsa-miR-320c; hsa-miR…
hsa00310 Lysine degradation	0.0115815	0.0888518	0.0888518	80	hsa-let-7b-5p; hsa-miR-27b-3p; hsa-miR-877-5p; hsa-miR-423-5p; hsa-let-7e-5p; hsa-miR-92b-5p; hsa-miR-151a-3p; hsa-miR-423-3p; hsa-miR-19b-3p; hsa-let-7a-5p; hsa-miR-34a-5p; hsa-let-7c-5p; hsa-miR-7-5p; hsa-miR-29a-3p; hsa-miR-320b; hsa-miR-320a-3p; hsa-miR-425-5p; hsa-miR-132-3p; hsa-miR-1-3p; hsa-miR-128-3p; hsa-miR-25-3p; hsa-miR-375-3p; hsa-miR-301a-3p; hsa-miR-331-3p; hsa-miR-497-5p; hsa-miR…
P00016 Cytoskeletal regulation by Rho GTPase	0.0148011	0.08935	0.08935	107	hsa-let-7b-5p; hsa-miR-27b-3p; hsa-miR-877-5p; hsa-miR-423-5p; hsa-let-7e-5p; hsa-miR-99b-3p; hsa-miR-19b-3p; hsa-let-7a-5p; hsa-miR-148b-3p; hsa-miR-34a-5p; hsa-let-7c-5p; hsa-miR-195-5p; hsa-miR-7-5p; hsa-miR-1180-3p; hsa-miR-29a-3p; hsa-miR-320b; hsa-miR-320a-3p; hsa-miR-320c; hsa-miR-342-3p; hsa-miR-93-3p; hsa-miR-132-3p; hsa-miR-1-3p; hsa-miR-218-5p; hsa-miR-9-5p; hsa-miR-200c-3p; hsa-miR-12…
P00020 FAS signaling pathway	0.0161485	0.08935	0.08935	75	hsa-let-7b-5p; hsa-miR-27b-3p; hsa-miR-877-5p; hsa-miR-423-5p; hsa-let-7e-5p; hsa-miR-140-3p; hsa-miR-141-3p; hsa-miR-423-3p; hsa-miR-214-3p; hsa-let-7a-5p; hsa-miR-34a-5p; hsa-miR-7-5p; hsa-miR-320a-3p; hsa-miR-342-3p; hsa-miR-93-3p; hsa-miR-132-3p; hsa-miR-1-3p; hsa-miR-9-5p; hsa-miR-128-3p; hsa-miR-25-3p; hsa-miR-133a-3p; hsa-miR-375-3p; hsa-miR-138-5p; hsa-miR-26a-5p; hsa-miR-340-5p; hsa-miR-…
P00021 FGF signaling pathway	0.0160428	0.08935	0.08935	130	hsa-let-7b-5p; hsa-miR-483-5p; hsa-miR-27b-3p; hsa-miR-877-5p; hsa-miR-423-5p; hsa-let-7e-5p; hsa-miR-140-3p; hsa-miR-340-3p; hsa-miR-200b-3p; hsa-miR-141-3p; hsa-miR-423-3p; hsa-miR-214-3p; hsa-let-7a-5p; hsa-miR-148b-3p; hsa-miR-34a-5p; hsa-let-7c-5p; hsa-miR-7-5p; hsa-miR-320b; hsa-miR-320a-3p; hsa-miR-425-5p; hsa-miR-30e-3p; hsa-miR-342-3p; hsa-miR-93-3p; hsa-miR-132-3p; hsa-miR-1-3p; hsa-miR…
P00029 Huntington disease	0.0131453	0.08935	0.08935	140	hsa-let-7b-5p; hsa-miR-27b-3p; hsa-miR-877-5p; hsa-miR-423-5p; hsa-let-7e-5p; hsa-miR-99b-3p; hsa-miR-200b-3p; hsa-miR-141-3p; hsa-miR-423-3p; hsa-miR-214-3p; hsa-miR-342-5p; hsa-miR-19b-3p; hsa-let-7a-5p; hsa-miR-148b-3p; hsa-miR-34a-5p; hsa-let-7c-5p; hsa-miR-195-5p; hsa-miR-150-5p; hsa-miR-7-5p; hsa-miR-1180-3p; hsa-miR-29a-3p; hsa-miR-320b; hsa-miR-320a-3p; hsa-miR-320c; hsa-miR-342-3p; hsa-m…
P00049 Parkinson disease	0.0140992	0.08935	0.08935	124	hsa-let-7b-5p; hsa-miR-483-5p; hsa-miR-27b-3p; hsa-miR-877-5p; hsa-miR-423-5p; hsa-let-7e-5p; hsa-miR-140-3p; hsa-miR-340-3p; hsa-miR-200b-3p; hsa-miR-151a-3p; hsa-miR-141-3p; hsa-miR-423-3p; hsa-miR-214-3p; hsa-miR-342-5p; hsa-let-7a-5p; hsa-miR-148b-3p; hsa-miR-34a-5p; hsa-let-7c-5p; hsa-miR-195-5p; hsa-miR-7-5p; hsa-miR-1180-3p; hsa-miR-320b; hsa-miR-320a-3p; hsa-miR-30e-3p; hsa-miR-93-3p; hsa…
P04380 Cortocotropin releasing factor receptor signaling pathway	0.0159114	0.08935	0.08935	39	hsa-let-7b-5p; hsa-miR-27b-3p; hsa-miR-423-5p; hsa-let-7e-5p; hsa-miR-19b-3p; hsa-miR-34a-5p; hsa-miR-7-5p; hsa-miR-425-5p; hsa-miR-1-3p; hsa-miR-128-3p; hsa-miR-375-3p; hsa-miR-331-3p; hsa-miR-148a-3p; hsa-miR-324-5p; hsa-miR-10a-5p; hsa-miR-93-5p; hsa-miR-27a-3p; hsa-miR-26b-5p; hsa-miR-29c-3p; hsa-miR-124-3p; hsa-miR-142-3p; hsa-miR-17-5p; hsa-miR-92b-3p; hsa-miR-103a-3p; hsa-miR-155-5p; hsa-m…
P06587 Nicotine pharmacodynamics pathway	0.0131876	0.08935	0.08935	12	hsa-miR-34a-5p; hsa-miR-132-3p; hsa-miR-1-3p; hsa-miR-133a-3p; hsa-miR-331-3p; hsa-miR-10a-5p; hsa-miR-26b-5p; hsa-miR-124-3p; hsa-miR-17-5p; hsa-miR-155-5p; hsa-miR-335-5p; hsa-miR-615-3p
WP2037 Prolactin Signaling Pathway	0.013701	0.08935	0.08935	143	hsa-let-7b-5p; hsa-miR-483-5p; hsa-miR-27b-3p; hsa-miR-877-5p; hsa-miR-423-5p; hsa-let-7e-5p; hsa-let-7d-5p; hsa-miR-140-3p; hsa-miR-340-3p; hsa-miR-200b-3p; hsa-miR-141-3p; hsa-miR-423-3p; hsa-miR-214-3p; hsa-miR-342-5p; hsa-miR-19b-3p; hsa-let-7a-5p; hsa-miR-148b-3p; hsa-miR-34a-5p; hsa-let-7c-5p; hsa-miR-195-5p; hsa-miR-7-5p; hsa-miR-29a-3p; hsa-miR-320b; hsa-miR-320a-3p; hsa-miR-425-5p; hsa-m…
WP304 Kit receptor signaling pathway	0.0131768	0.08935	0.08935	119	hsa-let-7b-5p; hsa-miR-483-5p; hsa-miR-877-5p; hsa-let-7e-5p; hsa-let-7d-5p; hsa-miR-140-3p; hsa-miR-200b-3p; hsa-miR-141-3p; hsa-miR-423-3p; hsa-miR-214-3p; hsa-miR-19b-3p; hsa-let-7a-5p; hsa-miR-148b-3p; hsa-miR-34a-5p; hsa-let-7c-5p; hsa-miR-195-5p; hsa-miR-150-5p; hsa-miR-7-5p; hsa-miR-29a-3p; hsa-miR-320b; hsa-miR-320a-3p; hsa-miR-93-3p; hsa-miR-132-3p; hsa-miR-1-3p; hsa-miR-218-5p; hsa-miR-…
WP366 TGF beta Signaling Pathway1	0.0136866	0.08935	0.08935	155	hsa-let-7b-5p; hsa-miR-27b-3p; hsa-miR-877-5p; hsa-miR-423-5p; hsa-let-7e-5p; hsa-let-7d-5p; hsa-miR-140-3p; hsa-miR-200b-3p; hsa-miR-141-3p; hsa-miR-423-3p; hsa-miR-214-3p; hsa-miR-19b-3p; hsa-let-7a-5p; hsa-miR-148b-3p; hsa-miR-34a-5p; hsa-let-7c-5p; hsa-miR-195-5p; hsa-miR-150-5p; hsa-miR-7-5p; hsa-miR-1180-3p; hsa-miR-29a-3p; hsa-miR-320b; hsa-miR-320a-3p; hsa-miR-425-5p; hsa-miR-320c; hsa-mi…
WP400 p38 MAPK Signaling Pathway	0.016133	0.08935	0.08935	90	hsa-let-7b-5p; hsa-miR-877-5p; hsa-miR-423-5p; hsa-let-7d-5p; hsa-miR-200b-3p; hsa-miR-141-3p; hsa-miR-423-3p; hsa-miR-19b-3p; hsa-let-7a-5p; hsa-miR-34a-5p; hsa-let-7c-5p; hsa-miR-195-5p; hsa-miR-7-5p; hsa-miR-29a-3p; hsa-miR-320b; hsa-miR-320a-3p; hsa-miR-425-5p; hsa-miR-93-3p; hsa-miR-1-3p; hsa-miR-433-3p; hsa-miR-140-5p; hsa-miR-200c-3p; hsa-miR-128-3p; hsa-miR-25-3p; hsa-miR-375-3p; hsa-miR-…
WP411 mRNA processing	0.015095	0.08935	0.08935	125	hsa-let-7b-5p; hsa-miR-27b-3p; hsa-miR-877-5p; hsa-miR-423-5p; hsa-let-7e-5p; hsa-let-7d-5p; hsa-miR-141-3p; hsa-miR-423-3p; hsa-miR-342-5p; hsa-miR-19b-3p; hsa-let-7a-5p; hsa-miR-148b-3p; hsa-miR-34a-5p; hsa-let-7c-5p; hsa-miR-7-5p; hsa-miR-1180-3p; hsa-miR-29a-3p; hsa-miR-320b; hsa-miR-320a-3p; hsa-miR-425-5p; hsa-miR-320c; hsa-miR-342-3p; hsa-miR-93-3p; hsa-miR-132-3p; hsa-miR-1-3p; hsa-miR-94…
WP422 MAPK Cascade	0.0153482	0.08935	0.08935	69	hsa-let-7b-5p; hsa-miR-483-5p; hsa-miR-141-3p; hsa-miR-423-3p; hsa-miR-214-3p; hsa-let-7a-5p; hsa-miR-148b-3p; hsa-miR-34a-5p; hsa-let-7c-5p; hsa-miR-7-5p; hsa-miR-320b; hsa-miR-320a-3p; hsa-miR-425-5p; hsa-miR-342-3p; hsa-miR-93-3p; hsa-miR-132-3p; hsa-miR-1-3p; hsa-miR-9-5p; hsa-miR-128-3p; hsa-miR-25-3p; hsa-miR-191-5p; hsa-miR-375-3p; hsa-miR-145-5p; hsa-miR-331-3p; hsa-miR-497-5p; hsa-miR-26…
hsa00910 Nitrogen metabolism	0.0163778	0.08935	0.08935	43	hsa-let-7b-5p; hsa-miR-877-5p; hsa-miR-423-5p; hsa-let-7e-5p; hsa-miR-99b-3p; hsa-miR-19b-3p; hsa-let-7a-5p; hsa-miR-7-5p; hsa-miR-29a-3p; hsa-miR-320b; hsa-miR-320a-3p; hsa-miR-93-3p; hsa-miR-132-3p; hsa-miR-1-3p; hsa-miR-9-5p; hsa-miR-26a-5p; hsa-let-7f-5p; hsa-miR-26b-5p; hsa-miR-124-3p; hsa-miR-142-3p; hsa-miR-17-5p; hsa-miR-18a-5p; hsa-miR-296-3p; hsa-miR-24-3p; hsa-miR-1226-3p; hsa-miR-103a…
hsa04142 Lysosome	0.0133179	0.08935	0.08935	91	hsa-let-7b-5p; hsa-miR-27b-3p; hsa-miR-877-5p; hsa-miR-423-5p; hsa-let-7e-5p; hsa-let-7d-5p; hsa-miR-423-3p; hsa-miR-214-3p; hsa-miR-19b-3p; hsa-let-7a-5p; hsa-miR-148b-3p; hsa-miR-34a-5p; hsa-miR-150-5p; hsa-miR-7-5p; hsa-miR-29a-3p; hsa-miR-320b; hsa-miR-320a-3p; hsa-miR-425-5p; hsa-miR-30e-3p; hsa-miR-342-3p; hsa-miR-132-3p; hsa-miR-1-3p; hsa-miR-218-5p; hsa-miR-9-5p; hsa-miR-200c-3p; hsa-miR-…
hsa04310 Wnt signaling pathway	0.0152112	0.08935	0.08935	145	hsa-let-7b-5p; hsa-miR-27b-3p; hsa-miR-877-5p; hsa-miR-423-5p; hsa-let-7e-5p; hsa-miR-140-3p; hsa-miR-340-3p; hsa-miR-200b-3p; hsa-miR-141-3p; hsa-miR-423-3p; hsa-miR-214-3p; hsa-miR-19b-3p; hsa-let-7a-5p; hsa-miR-148b-3p; hsa-miR-34a-5p; hsa-let-7c-5p; hsa-miR-195-5p; hsa-miR-150-5p; hsa-miR-7-5p; hsa-miR-29a-3p; hsa-miR-320b; hsa-miR-320a-3p; hsa-miR-425-5p; hsa-miR-320c; hsa-miR-342-3p; hsa-mi…
hsa04350 TGF beta signaling pathway	0.01361	0.08935	0.08935	135	hsa-let-7b-5p; hsa-miR-483-5p; hsa-miR-27b-3p; hsa-miR-877-5p; hsa-miR-423-5p; hsa-let-7e-5p; hsa-let-7d-5p; hsa-miR-129-5p; hsa-miR-140-3p; hsa-miR-340-3p; hsa-miR-200b-3p; hsa-miR-141-3p; hsa-miR-423-3p; hsa-miR-19b-3p; hsa-let-7a-5p; hsa-miR-148b-3p; hsa-miR-34a-5p; hsa-let-7c-5p; hsa-miR-150-5p; hsa-miR-7-5p; hsa-miR-29a-3p; hsa-miR-320b; hsa-miR-320a-3p; hsa-miR-425-5p; hsa-miR-320c; hsa-miR…
hsa04510 Focal adhesion	0.015665	0.08935	0.08935	185	hsa-let-7b-5p; hsa-miR-483-5p; hsa-miR-27b-3p; hsa-miR-877-5p; hsa-miR-423-5p; hsa-let-7e-5p; hsa-let-7d-5p; hsa-miR-140-3p; hsa-miR-99b-3p; hsa-miR-200b-3p; hsa-miR-141-3p; hsa-miR-423-3p; hsa-miR-214-3p; hsa-miR-19b-3p; hsa-let-7a-5p; hsa-miR-148b-3p; hsa-miR-34a-5p; hsa-let-7c-5p; hsa-miR-195-5p; hsa-miR-150-5p; hsa-miR-7-5p; hsa-miR-1180-3p; hsa-miR-29a-3p; hsa-miR-320b; hsa-miR-320a-3p; hsa-…
hsa04621 NOD like receptor signaling pathway	0.0149837	0.08935	0.08935	96	hsa-let-7b-5p; hsa-miR-483-5p; hsa-miR-27b-3p; hsa-miR-877-5p; hsa-let-7e-5p; hsa-miR-140-3p; hsa-miR-200b-3p; hsa-miR-151a-3p; hsa-miR-141-3p; hsa-miR-423-3p; hsa-miR-214-3p; hsa-let-7a-5p; hsa-miR-148b-3p; hsa-miR-34a-5p; hsa-miR-195-5p; hsa-miR-7-5p; hsa-miR-29a-3p; hsa-miR-320b; hsa-miR-320a-3p; hsa-miR-425-5p; hsa-miR-30e-3p; hsa-miR-93-3p; hsa-miR-1-3p; hsa-miR-218-5p; hsa-miR-9-5p; hsa-miR…
hsa04622 RIG I like receptor signaling pathway	0.0126195	0.08935	0.08935	77	hsa-let-7b-5p; hsa-miR-27b-3p; hsa-miR-877-5p; hsa-let-7e-5p; hsa-miR-140-3p; hsa-miR-151a-3p; hsa-miR-141-3p; hsa-miR-423-3p; hsa-miR-214-3p; hsa-let-7a-5p; hsa-miR-34a-5p; hsa-miR-195-5p; hsa-miR-7-5p; hsa-miR-320a-3p; hsa-miR-30e-3p; hsa-miR-1-3p; hsa-miR-218-5p; hsa-miR-9-5p; hsa-miR-200c-3p; hsa-miR-25-3p; hsa-miR-375-3p; hsa-miR-145-5p; hsa-miR-331-3p; hsa-miR-26a-5p; hsa-miR-324-5p; hsa-mi…
hsa04630 Jak STAT signaling pathway	0.0139517	0.08935	0.08935	135	hsa-let-7b-5p; hsa-miR-27b-3p; hsa-miR-877-5p; hsa-miR-423-5p; hsa-let-7e-5p; hsa-let-7d-5p; hsa-miR-200b-3p; hsa-miR-423-3p; hsa-miR-19b-3p; hsa-let-7a-5p; hsa-miR-148b-3p; hsa-miR-34a-5p; hsa-let-7c-5p; hsa-miR-195-5p; hsa-miR-150-5p; hsa-miR-7-5p; hsa-miR-29a-3p; hsa-miR-320b; hsa-miR-320a-3p; hsa-miR-425-5p; hsa-miR-342-3p; hsa-miR-93-3p; hsa-miR-132-3p; hsa-miR-1-3p; hsa-miR-433-3p; hsa-miR-…
hsa04650 Natural killer cell mediated cytotoxicity	0.0141501	0.08935	0.08935	111	hsa-let-7b-5p; hsa-miR-483-5p; hsa-miR-877-5p; hsa-miR-423-5p; hsa-let-7e-5p; hsa-miR-99b-3p; hsa-miR-200b-3p; hsa-miR-141-3p; hsa-miR-423-3p; hsa-let-7a-5p; hsa-miR-148b-3p; hsa-miR-34a-5p; hsa-let-7c-5p; hsa-miR-7-5p; hsa-miR-29a-3p; hsa-miR-320b; hsa-miR-320a-3p; hsa-miR-93-3p; hsa-miR-132-3p; hsa-miR-1-3p; hsa-miR-433-3p; hsa-miR-940; hsa-miR-218-5p; hsa-miR-9-5p; hsa-miR-409-3p; hsa-miR-200c…
hsa04662 B cell receptor signaling pathway	0.0136125	0.08935	0.08935	101	hsa-let-7b-5p; hsa-miR-483-5p; hsa-miR-877-5p; hsa-miR-423-5p; hsa-miR-99b-3p; hsa-miR-151a-3p; hsa-miR-423-3p; hsa-let-7a-5p; hsa-miR-148b-3p; hsa-miR-34a-5p; hsa-let-7c-5p; hsa-miR-195-5p; hsa-miR-7-5p; hsa-miR-29a-3p; hsa-miR-320b; hsa-miR-320a-3p; hsa-miR-425-5p; hsa-miR-30e-3p; hsa-miR-342-3p; hsa-miR-93-3p; hsa-miR-132-3p; hsa-miR-1-3p; hsa-miR-433-3p; hsa-miR-218-5p; hsa-miR-9-5p; hsa-miR-…
hsa04664 Fc epsilon RI signaling pathway	0.0145722	0.08935	0.08935	100	hsa-let-7b-5p; hsa-miR-483-5p; hsa-miR-27b-3p; hsa-miR-877-5p; hsa-let-7d-5p; hsa-miR-140-3p; hsa-miR-99b-3p; hsa-miR-141-3p; hsa-miR-423-3p; hsa-miR-214-3p; hsa-let-7a-5p; hsa-miR-148b-3p; hsa-miR-34a-5p; hsa-let-7c-5p; hsa-miR-7-5p; hsa-miR-29a-3p; hsa-miR-320b; hsa-miR-320a-3p; hsa-miR-425-5p; hsa-miR-342-3p; hsa-miR-93-3p; hsa-miR-1-3p; hsa-miR-433-3p; hsa-miR-128-3p; hsa-miR-25-3p; hsa-miR-1…
hsa04810 Regulation of actin cytoskeleton	0.0149164	0.08935	0.08935	141	hsa-let-7b-5p; hsa-miR-483-5p; hsa-miR-27b-3p; hsa-miR-877-5p; hsa-miR-423-5p; hsa-let-7e-5p; hsa-let-7d-5p; hsa-miR-99b-3p; hsa-miR-200b-3p; hsa-miR-423-3p; hsa-miR-19b-3p; hsa-let-7a-5p; hsa-miR-148b-3p; hsa-miR-34a-5p; hsa-let-7c-5p; hsa-miR-195-5p; hsa-miR-7-5p; hsa-miR-1180-3p; hsa-miR-29a-3p; hsa-miR-320b; hsa-miR-320a-3p; hsa-miR-425-5p; hsa-miR-320c; hsa-miR-342-3p; hsa-miR-93-3p; hsa-miR…
hsa05217 Basal cell carcinoma	0.0162622	0.08935	0.08935	76	hsa-let-7e-5p; hsa-miR-200b-3p; hsa-miR-141-3p; hsa-miR-214-3p; hsa-miR-148b-3p; hsa-miR-34a-5p; hsa-let-7c-5p; hsa-miR-150-5p; hsa-miR-7-5p; hsa-miR-320a-3p; hsa-miR-425-5p; hsa-miR-320c; hsa-miR-93-3p; hsa-miR-132-3p; hsa-miR-1-3p; hsa-miR-940; hsa-miR-9-5p; hsa-miR-200c-3p; hsa-miR-128-3p; hsa-miR-25-3p; hsa-miR-375-3p; hsa-miR-17-3p; hsa-miR-145-5p; hsa-miR-331-3p; hsa-miR-26a-5p; hsa-miR-148…
P00012 Cadherin signaling pathway	0.0166003	0.0895687	0.0895687	106	hsa-let-7b-5p; hsa-miR-877-5p; hsa-miR-423-5p; hsa-let-7e-5p; hsa-miR-99b-3p; hsa-miR-200b-3p; hsa-miR-141-3p; hsa-miR-214-3p; hsa-miR-19b-3p; hsa-let-7a-5p; hsa-miR-148b-3p; hsa-miR-34a-5p; hsa-let-7c-5p; hsa-miR-7-5p; hsa-miR-1180-3p; hsa-miR-320a-3p; hsa-miR-425-5p; hsa-miR-320c; hsa-miR-342-3p; hsa-miR-93-3p; hsa-miR-132-3p; hsa-miR-1-3p; hsa-miR-940; hsa-miR-9-5p; hsa-miR-200c-3p; hsa-miR-12…
WP707 DNA damage response	0.0170697	0.0911002	0.0911002	156	hsa-let-7b-5p; hsa-miR-27b-3p; hsa-miR-877-5p; hsa-miR-423-5p; hsa-let-7e-5p; hsa-let-7d-5p; hsa-miR-129-5p; hsa-miR-99b-3p; hsa-miR-200b-3p; hsa-miR-151a-3p; hsa-miR-423-3p; hsa-miR-214-3p; hsa-miR-342-5p; hsa-miR-19b-3p; hsa-let-7a-5p; hsa-miR-148b-3p; hsa-miR-34a-5p; hsa-let-7c-5p; hsa-miR-195-5p; hsa-miR-150-5p; hsa-miR-7-5p; hsa-miR-29a-3p; hsa-miR-320b; hsa-miR-320a-3p; hsa-miR-425-5p; hsa-…
hsa00360 Phenylalanine metabolism	0.0173785	0.091751	0.091751	28	hsa-let-7b-5p; hsa-let-7d-5p; hsa-miR-423-3p; hsa-let-7a-5p; hsa-miR-148b-3p; hsa-miR-7-5p; hsa-miR-320a-3p; hsa-miR-342-3p; hsa-miR-93-3p; hsa-miR-1-3p; hsa-miR-9-5p; hsa-miR-17-3p; hsa-miR-145-5p; hsa-miR-124-3p; hsa-miR-769-5p; hsa-miR-155-5p; hsa-miR-181a-5p; hsa-miR-451a; hsa-miR-22-3p; hsa-miR-30a-5p; hsa-miR-196a-5p; hsa-miR-335-5p; hsa-miR-484; hsa-miR-92a-3p; hsa-miR-186-5p; hsa-miR-16-5…
hsa00982 Drug metabolism cytochrome P450	0.0175875	0.0918666	0.0918666	32	hsa-let-7b-5p; hsa-miR-27b-3p; hsa-let-7e-5p; hsa-miR-340-3p; hsa-miR-148b-3p; hsa-miR-7-5p; hsa-miR-320a-3p; hsa-miR-132-3p; hsa-miR-1-3p; hsa-miR-9-5p; hsa-miR-133a-3p; hsa-miR-145-5p; hsa-miR-96-5p; hsa-miR-106b-5p; hsa-miR-26b-5p; hsa-miR-124-3p; hsa-miR-142-3p; hsa-miR-125b-5p; hsa-miR-92b-3p; hsa-miR-107; hsa-miR-103a-3p; hsa-miR-155-5p; hsa-miR-181a-5p; hsa-miR-22-3p; hsa-miR-30a-5p; hsa-m…
hsa04916 Melanogenesis	0.0182074	0.0921632	0.0921632	107	hsa-let-7b-5p; hsa-miR-483-5p; hsa-miR-27b-3p; hsa-miR-877-5p; hsa-miR-423-5p; hsa-let-7e-5p; hsa-let-7d-5p; hsa-miR-200b-3p; hsa-miR-141-3p; hsa-miR-423-3p; hsa-miR-214-3p; hsa-miR-19b-3p; hsa-let-7a-5p; hsa-miR-148b-3p; hsa-miR-34a-5p; hsa-let-7c-5p; hsa-miR-150-5p; hsa-miR-7-5p; hsa-miR-320b; hsa-miR-320a-3p; hsa-miR-425-5p; hsa-miR-93-3p; hsa-miR-132-3p; hsa-miR-1-3p; hsa-miR-940; hsa-miR-9-5…
hsa05120 Epithelial cell signaling in Helicobacter pylori infection	0.0180322	0.0921632	0.0921632	102	hsa-let-7b-5p; hsa-miR-27b-3p; hsa-miR-877-5p; hsa-miR-423-5p; hsa-miR-140-3p; hsa-miR-151a-3p; hsa-miR-141-3p; hsa-miR-423-3p; hsa-miR-214-3p; hsa-miR-19b-3p; hsa-let-7a-5p; hsa-miR-34a-5p; hsa-miR-195-5p; hsa-miR-7-5p; hsa-miR-1180-3p; hsa-miR-29a-3p; hsa-miR-320a-3p; hsa-miR-30e-3p; hsa-miR-342-3p; hsa-miR-93-3p; hsa-miR-132-3p; hsa-miR-1-3p; hsa-miR-218-5p; hsa-miR-9-5p; hsa-miR-140-5p; hsa-m…
P00019 Endothelin signaling pathway	0.0188019	0.0932498	0.0932498	103	hsa-let-7b-5p; hsa-miR-483-5p; hsa-miR-27b-3p; hsa-miR-877-5p; hsa-miR-423-5p; hsa-let-7d-5p; hsa-miR-423-3p; hsa-miR-19b-3p; hsa-let-7a-5p; hsa-miR-148b-3p; hsa-miR-34a-5p; hsa-let-7c-5p; hsa-miR-7-5p; hsa-miR-29a-3p; hsa-miR-320b; hsa-miR-320a-3p; hsa-miR-342-3p; hsa-miR-93-3p; hsa-miR-132-3p; hsa-miR-1-3p; hsa-miR-9-5p; hsa-miR-200c-3p; hsa-miR-128-3p; hsa-miR-25-3p; hsa-miR-133a-3p; hsa-miR-3…
hsa04270 Vascular smooth muscle contraction	0.0186305	0.0932498	0.0932498	91	hsa-let-7b-5p; hsa-miR-483-5p; hsa-miR-27b-3p; hsa-miR-877-5p; hsa-miR-423-5p; hsa-let-7d-5p; hsa-miR-423-3p; hsa-miR-19b-3p; hsa-miR-148b-3p; hsa-miR-34a-5p; hsa-miR-7-5p; hsa-miR-320b; hsa-miR-320a-3p; hsa-miR-320c; hsa-miR-342-3p; hsa-miR-93-3p; hsa-miR-1-3p; hsa-miR-940; hsa-miR-9-5p; hsa-miR-200c-3p; hsa-miR-128-3p; hsa-miR-133a-3p; hsa-miR-191-5p; hsa-miR-375-3p; hsa-miR-138-5p; hsa-miR-17-…
hsa04530 Tight junction	0.0191361	0.0939583	0.0939583	140	hsa-let-7b-5p; hsa-miR-27b-3p; hsa-miR-877-5p; hsa-miR-423-5p; hsa-let-7e-5p; hsa-miR-340-3p; hsa-miR-99b-3p; hsa-miR-141-3p; hsa-miR-423-3p; hsa-miR-214-3p; hsa-miR-19b-3p; hsa-let-7a-5p; hsa-miR-148b-3p; hsa-miR-34a-5p; hsa-let-7c-5p; hsa-miR-195-5p; hsa-miR-7-5p; hsa-miR-1180-3p; hsa-miR-29a-3p; hsa-miR-320b; hsa-miR-320a-3p; hsa-miR-425-5p; hsa-miR-320c; hsa-miR-30e-3p; hsa-miR-342-3p; hsa-mi…
P00004 Alzheimer disease presenilin pathway	0.0202561	0.0966084	0.0966084	128	hsa-let-7b-5p; hsa-miR-27b-3p; hsa-miR-877-5p; hsa-miR-423-5p; hsa-let-7e-5p; hsa-let-7d-5p; hsa-miR-129-5p; hsa-miR-99b-3p; hsa-miR-200b-3p; hsa-miR-141-3p; hsa-miR-423-3p; hsa-miR-214-3p; hsa-miR-19b-3p; hsa-let-7a-5p; hsa-miR-148b-3p; hsa-miR-34a-5p; hsa-let-7c-5p; hsa-miR-150-5p; hsa-miR-7-5p; hsa-miR-1180-3p; hsa-miR-29a-3p; hsa-miR-320a-3p; hsa-miR-425-5p; hsa-miR-342-3p; hsa-miR-93-3p; hsa…
P00032 Insulin IGF pathway mitogen activated protein kinase kinase MAP kinase cascade	0.02163	0.0966084	0.0966084	80	hsa-let-7b-5p; hsa-miR-483-5p; hsa-miR-877-5p; hsa-let-7e-5p; hsa-let-7d-5p; hsa-miR-423-3p; hsa-miR-214-3p; hsa-let-7a-5p; hsa-miR-34a-5p; hsa-miR-150-5p; hsa-miR-7-5p; hsa-miR-29a-3p; hsa-miR-320b; hsa-miR-320a-3p; hsa-miR-93-3p; hsa-miR-132-3p; hsa-miR-1-3p; hsa-miR-433-3p; hsa-miR-9-5p; hsa-miR-128-3p; hsa-miR-191-5p; hsa-miR-133b; hsa-miR-138-5p; hsa-miR-145-5p; hsa-miR-331-3p; hsa-miR-497-5…
P00035 Interferon gamma signaling pathway	0.0207622	0.0966084	0.0966084	65	hsa-let-7b-5p; hsa-miR-483-5p; hsa-miR-27b-3p; hsa-miR-877-5p; hsa-miR-140-3p; hsa-miR-141-3p; hsa-miR-423-3p; hsa-miR-214-3p; hsa-miR-19b-3p; hsa-let-7a-5p; hsa-miR-34a-5p; hsa-miR-195-5p; hsa-miR-7-5p; hsa-miR-320b; hsa-miR-320a-3p; hsa-miR-218-5p; hsa-miR-9-5p; hsa-miR-409-3p; hsa-miR-128-3p; hsa-miR-375-3p; hsa-miR-145-5p; hsa-miR-324-5p; hsa-miR-10a-5p; hsa-miR-93-5p; hsa-miR-106b-5p; hsa-mi…
P02728 Arginine biosynthesis	0.0235191	0.0966084	0.0966084	13	hsa-miR-34a-5p; hsa-miR-1-3p; hsa-miR-25-3p; hsa-miR-301a-3p; hsa-miR-331-3p; hsa-miR-324-5p; hsa-let-7f-5p; hsa-miR-26b-5p; hsa-miR-17-5p; hsa-miR-92b-3p; hsa-miR-455-3p; hsa-miR-92a-3p; hsa-miR-186-5p
P02768 Proline biosynthesis	0.0208107	0.0966084	0.0966084	6	hsa-let-7b-5p; hsa-let-7e-5p; hsa-miR-34a-5p; hsa-miR-940; hsa-miR-92b-3p; hsa-miR-30a-5p
P05726 2 arachidonoylglycerol biosynthesis	0.0238772	0.0966084	0.0966084	10	hsa-let-7b-5p; hsa-miR-423-5p; hsa-miR-148b-3p; hsa-miR-29a-3p; hsa-miR-1-3p; hsa-miR-138-5p; hsa-miR-26b-5p; hsa-miR-155-5p; hsa-miR-30c-5p; hsa-miR-197-3p
WP143 Fatty Acid Beta Oxidation	0.0200131	0.0966084	0.0966084	46	hsa-let-7b-5p; hsa-miR-877-5p; hsa-miR-151a-3p; hsa-miR-148b-3p; hsa-miR-34a-5p; hsa-miR-195-5p; hsa-miR-29a-3p; hsa-miR-320b; hsa-miR-320a-3p; hsa-miR-93-3p; hsa-miR-132-3p; hsa-miR-370-3p; hsa-miR-1-3p; hsa-miR-128-3p; hsa-miR-191-5p; hsa-miR-375-3p; hsa-miR-138-5p; hsa-miR-331-3p; hsa-miR-340-5p; hsa-miR-10a-5p; hsa-miR-15a-5p; hsa-miR-26b-5p; hsa-miR-124-3p; hsa-miR-15b-5p; hsa-miR-152-3p; hs…
WP2118 Arrhythmogenic right ventricular cardiomyopathy	0.0222917	0.0966084	0.0966084	96	hsa-let-7b-5p; hsa-miR-877-5p; hsa-miR-423-5p; hsa-let-7e-5p; hsa-let-7d-5p; hsa-miR-99b-3p; hsa-miR-92b-5p; hsa-miR-200b-3p; hsa-miR-141-3p; hsa-miR-214-3p; hsa-let-7a-5p; hsa-miR-148b-3p; hsa-miR-34a-5p; hsa-let-7c-5p; hsa-miR-7-5p; hsa-miR-1180-3p; hsa-miR-29a-3p; hsa-miR-320a-3p; hsa-miR-342-3p; hsa-miR-93-3p; hsa-miR-1-3p; hsa-miR-218-5p; hsa-miR-9-5p; hsa-miR-200c-3p; hsa-miR-25-3p; hsa-miR…
WP2197 Endothelin	0.0231826	0.0966084	0.0966084	57	hsa-let-7b-5p; hsa-miR-27b-3p; hsa-miR-423-5p; hsa-let-7a-5p; hsa-miR-34a-5p; hsa-let-7c-5p; hsa-miR-7-5p; hsa-miR-320b; hsa-miR-320a-3p; hsa-miR-425-5p; hsa-miR-93-3p; hsa-miR-1-3p; hsa-miR-9-5p; hsa-miR-200c-3p; hsa-miR-128-3p; hsa-miR-375-3p; hsa-miR-301a-3p; hsa-miR-17-3p; hsa-miR-331-3p; hsa-miR-497-5p; hsa-miR-148a-3p; hsa-let-7f-5p; hsa-miR-27a-3p; hsa-miR-26b-5p; hsa-miR-124-3p; hsa-miR-1…
WP2256 Integrated Pancreatic Cancer Pathway	0.0239644	0.0966084	0.0966084	179	hsa-let-7b-5p; hsa-miR-483-5p; hsa-miR-27b-3p; hsa-miR-877-5p; hsa-miR-423-5p; hsa-let-7e-5p; hsa-let-7d-5p; hsa-miR-140-3p; hsa-miR-99b-3p; hsa-miR-200b-3p; hsa-miR-151a-3p; hsa-miR-141-3p; hsa-miR-423-3p; hsa-miR-214-3p; hsa-miR-342-5p; hsa-miR-19b-3p; hsa-let-7a-5p; hsa-miR-148b-3p; hsa-miR-34a-5p; hsa-let-7c-5p; hsa-miR-195-5p; hsa-miR-150-5p; hsa-miR-7-5p; hsa-miR-29a-3p; hsa-miR-320b; hsa-m…
WP3 Keap1 Nrf2	0.0238144	0.0966084	0.0966084	33	hsa-miR-877-5p; hsa-miR-423-5p; hsa-miR-140-3p; hsa-miR-214-3p; hsa-miR-148b-3p; hsa-miR-34a-5p; hsa-miR-7-5p; hsa-miR-1-3p; hsa-miR-128-3p; hsa-miR-375-3p; hsa-miR-17-3p; hsa-miR-106b-3p; hsa-miR-10a-5p; hsa-miR-15a-5p; hsa-miR-27a-3p; hsa-miR-26b-5p; hsa-miR-124-3p; hsa-miR-17-5p; hsa-miR-144-3p; hsa-miR-92b-3p; hsa-miR-24-3p; hsa-miR-200a-3p; hsa-miR-155-5p; hsa-miR-122-5p; hsa-miR-196a-5p; hs…
WP437 EGF EGFR Signaling Pathway	0.0214118	0.0966084	0.0966084	151	hsa-let-7b-5p; hsa-miR-27b-3p; hsa-miR-877-5p; hsa-miR-423-5p; hsa-let-7e-5p; hsa-miR-140-3p; hsa-miR-92b-5p; hsa-miR-200b-3p; hsa-miR-141-3p; hsa-miR-423-3p; hsa-miR-214-3p; hsa-miR-19b-3p; hsa-let-7a-5p; hsa-miR-34a-5p; hsa-let-7c-5p; hsa-miR-195-5p; hsa-miR-7-5p; hsa-miR-1180-3p; hsa-miR-29a-3p; hsa-miR-320a-3p; hsa-miR-425-5p; hsa-miR-342-3p; hsa-miR-93-3p; hsa-miR-132-3p; hsa-miR-1-3p; hsa-m…
WP500 Glycogen Metabolism	0.021722	0.0966084	0.0966084	53	hsa-let-7b-5p; hsa-miR-27b-3p; hsa-let-7e-5p; hsa-miR-340-3p; hsa-miR-423-3p; hsa-let-7a-5p; hsa-miR-148b-3p; hsa-miR-34a-5p; hsa-let-7c-5p; hsa-miR-7-5p; hsa-miR-320a-3p; hsa-miR-425-5p; hsa-miR-30e-3p; hsa-miR-1-3p; hsa-miR-25-3p; hsa-miR-191-5p; hsa-miR-138-5p; hsa-miR-26a-5p; hsa-miR-10a-5p; hsa-miR-93-5p; hsa-miR-32-5p; hsa-miR-106b-5p; hsa-miR-15a-5p; hsa-miR-26b-5p; hsa-miR-124-3p; hsa-miR…
WP51 Regulation of Actin Cytoskeleton	0.0209241	0.0966084	0.0966084	136	hsa-let-7b-5p; hsa-miR-483-5p; hsa-miR-877-5p; hsa-miR-423-5p; hsa-let-7e-5p; hsa-let-7d-5p; hsa-miR-99b-3p; hsa-miR-200b-3p; hsa-miR-423-3p; hsa-miR-19b-3p; hsa-let-7a-5p; hsa-miR-148b-3p; hsa-miR-34a-5p; hsa-let-7c-5p; hsa-miR-195-5p; hsa-miR-7-5p; hsa-miR-1180-3p; hsa-miR-29a-3p; hsa-miR-320b; hsa-miR-320a-3p; hsa-miR-425-5p; hsa-miR-320c; hsa-miR-342-3p; hsa-miR-93-3p; hsa-miR-132-3p; hsa-miR…
WP536 Calcium Regulation in the Cardiac Cell	0.0231076	0.0966084	0.0966084	107	hsa-let-7b-5p; hsa-miR-27b-3p; hsa-miR-877-5p; hsa-miR-423-5p; hsa-let-7e-5p; hsa-let-7d-5p; hsa-miR-340-3p; hsa-miR-141-3p; hsa-miR-423-3p; hsa-miR-214-3p; hsa-miR-19b-3p; hsa-miR-331-5p; hsa-let-7a-5p; hsa-miR-148b-3p; hsa-miR-34a-5p; hsa-let-7c-5p; hsa-miR-7-5p; hsa-miR-320b; hsa-miR-320a-3p; hsa-miR-425-5p; hsa-miR-30e-3p; hsa-miR-342-3p; hsa-miR-1-3p; hsa-miR-218-5p; hsa-miR-128-3p; hsa-miR-…
WP732 Serotonin Receptor 2 and ELK SRF GATA4 signaling	0.022731	0.0966084	0.0966084	35	hsa-let-7b-5p; hsa-miR-483-5p; hsa-miR-200b-3p; hsa-miR-423-3p; hsa-miR-34a-5p; hsa-miR-7-5p; hsa-miR-320b; hsa-miR-320a-3p; hsa-miR-93-3p; hsa-miR-1-3p; hsa-miR-128-3p; hsa-miR-331-3p; hsa-miR-497-5p; hsa-miR-340-5p; hsa-miR-324-5p; hsa-miR-32-5p; hsa-miR-26b-5p; hsa-miR-124-3p; hsa-miR-142-3p; hsa-miR-125b-5p; hsa-miR-181a-5p; hsa-miR-21-5p; hsa-miR-22-3p; hsa-miR-30c-5p; hsa-miR-122-5p; hsa-mi…
hsa04060 Cytokine cytokine receptor interaction	0.0217375	0.0966084	0.0966084	131	hsa-let-7b-5p; hsa-miR-877-5p; hsa-let-7e-5p; hsa-let-7d-5p; hsa-miR-129-5p; hsa-miR-140-3p; hsa-miR-200b-3p; hsa-miR-141-3p; hsa-miR-19b-3p; hsa-let-7a-5p; hsa-miR-148b-3p; hsa-miR-34a-5p; hsa-let-7c-5p; hsa-miR-195-5p; hsa-miR-150-5p; hsa-miR-7-5p; hsa-miR-29a-3p; hsa-miR-320a-3p; hsa-miR-342-3p; hsa-miR-93-3p; hsa-miR-132-3p; hsa-miR-1-3p; hsa-miR-126-5p; hsa-miR-940; hsa-miR-9-5p; hsa-miR-409…
hsa04910 Insulin signaling pathway	0.0241193	0.0966084	0.0966084	145	hsa-let-7b-5p; hsa-miR-483-5p; hsa-miR-27b-3p; hsa-miR-877-5p; hsa-miR-423-5p; hsa-let-7e-5p; hsa-let-7d-5p; hsa-miR-140-3p; hsa-miR-200b-3p; hsa-miR-151a-3p; hsa-miR-141-3p; hsa-miR-423-3p; hsa-miR-214-3p; hsa-miR-19b-3p; hsa-let-7a-5p; hsa-miR-148b-3p; hsa-miR-34a-5p; hsa-let-7c-5p; hsa-miR-7-5p; hsa-miR-1180-3p; hsa-miR-29a-3p; hsa-miR-320b; hsa-miR-320a-3p; hsa-miR-425-5p; hsa-miR-93-3p; hsa-…
hsa05200 Pathways in cancer	0.0242013	0.0966084	0.0966084	209	hsa-let-7b-5p; hsa-miR-483-5p; hsa-miR-27b-3p; hsa-miR-877-5p; hsa-miR-423-5p; hsa-let-7e-5p; hsa-let-7d-5p; hsa-miR-129-5p; hsa-miR-140-3p; hsa-miR-200b-3p; hsa-miR-151a-3p; hsa-miR-141-3p; hsa-miR-423-3p; hsa-miR-214-3p; hsa-miR-342-5p; hsa-miR-19b-3p; hsa-miR-331-5p; hsa-let-7a-5p; hsa-miR-148b-3p; hsa-miR-34a-5p; hsa-let-7c-5p; hsa-miR-195-5p; hsa-miR-150-5p; hsa-miR-7-5p; hsa-miR-1180-3p; hs…
hsa05410 Hypertrophic cardiomyopathy HCM	0.0240672	0.0966084	0.0966084	94	hsa-let-7b-5p; hsa-miR-877-5p; hsa-miR-423-5p; hsa-let-7e-5p; hsa-let-7d-5p; hsa-miR-99b-3p; hsa-miR-92b-5p; hsa-miR-141-3p; hsa-miR-19b-3p; hsa-let-7a-5p; hsa-miR-148b-3p; hsa-miR-34a-5p; hsa-let-7c-5p; hsa-miR-7-5p; hsa-miR-1180-3p; hsa-miR-29a-3p; hsa-miR-320a-3p; hsa-miR-342-3p; hsa-miR-93-3p; hsa-miR-1-3p; hsa-miR-940; hsa-miR-9-5p; hsa-miR-128-3p; hsa-miR-25-3p; hsa-miR-133a-3p; hsa-miR-375…
hsa05412 Arrhythmogenic right ventricular cardiomyopathy ARVC	0.0222917	0.0966084	0.0966084	96	hsa-let-7b-5p; hsa-miR-877-5p; hsa-miR-423-5p; hsa-let-7e-5p; hsa-let-7d-5p; hsa-miR-99b-3p; hsa-miR-92b-5p; hsa-miR-200b-3p; hsa-miR-141-3p; hsa-miR-214-3p; hsa-let-7a-5p; hsa-miR-148b-3p; hsa-miR-34a-5p; hsa-let-7c-5p; hsa-miR-7-5p; hsa-miR-1180-3p; hsa-miR-29a-3p; hsa-miR-320a-3p; hsa-miR-342-3p; hsa-miR-93-3p; hsa-miR-1-3p; hsa-miR-218-5p; hsa-miR-9-5p; hsa-miR-200c-3p; hsa-miR-25-3p; hsa-miR…
hsa05414 Dilated cardiomyopathy	0.024044	0.0966084	0.0966084	95	hsa-let-7b-5p; hsa-miR-877-5p; hsa-miR-423-5p; hsa-let-7e-5p; hsa-let-7d-5p; hsa-miR-99b-3p; hsa-miR-92b-5p; hsa-miR-141-3p; hsa-miR-423-3p; hsa-miR-19b-3p; hsa-let-7a-5p; hsa-miR-148b-3p; hsa-miR-34a-5p; hsa-let-7c-5p; hsa-miR-7-5p; hsa-miR-1180-3p; hsa-miR-29a-3p; hsa-miR-320b; hsa-miR-320a-3p; hsa-miR-342-3p; hsa-miR-93-3p; hsa-miR-1-3p; hsa-miR-940; hsa-miR-9-5p; hsa-miR-25-3p; hsa-miR-133a-3…
P00007 Axon guidance mediated by semaphorins	0.0244479	0.0968058	0.0968058	40	hsa-let-7b-5p; hsa-miR-423-5p; hsa-miR-214-3p; hsa-miR-7-5p; hsa-miR-320a-3p; hsa-miR-425-5p; hsa-miR-320c; hsa-miR-93-3p; hsa-miR-1-3p; hsa-miR-200c-3p; hsa-miR-128-3p; hsa-miR-25-3p; hsa-miR-133a-3p; hsa-miR-375-3p; hsa-miR-331-3p; hsa-miR-26a-5p; hsa-miR-10a-5p; hsa-miR-19a-3p; hsa-miR-26b-5p; hsa-miR-124-3p; hsa-miR-142-3p; hsa-miR-17-5p; hsa-miR-155-5p; hsa-miR-181a-5p; hsa-miR-130b-5p; hsa-…
hsa04623 Cytosolic DNA sensing pathway	0.0247092	0.0970577	0.0970577	53	hsa-let-7b-5p; hsa-miR-423-5p; hsa-let-7e-5p; hsa-miR-151a-3p; hsa-miR-423-3p; hsa-let-7a-5p; hsa-miR-34a-5p; hsa-miR-195-5p; hsa-miR-7-5p; hsa-miR-320a-3p; hsa-miR-30e-3p; hsa-miR-1-3p; hsa-miR-218-5p; hsa-miR-9-5p; hsa-miR-200c-3p; hsa-miR-25-3p; hsa-miR-145-5p; hsa-miR-331-3p; hsa-miR-26a-5p; hsa-miR-324-5p; hsa-miR-96-5p; hsa-miR-10a-5p; hsa-miR-93-5p; hsa-miR-15a-5p; hsa-miR-26b-5p; hsa-miR-…
WP22 IL 9 signaling pathway	0.0249478	0.0972172	0.0972172	50	hsa-let-7b-5p; hsa-miR-483-5p; hsa-let-7e-5p; hsa-miR-423-3p; hsa-let-7a-5p; hsa-miR-34a-5p; hsa-miR-7-5p; hsa-miR-29a-3p; hsa-miR-320b; hsa-miR-320a-3p; hsa-miR-93-3p; hsa-miR-1-3p; hsa-miR-433-3p; hsa-miR-128-3p; hsa-miR-133a-3p; hsa-miR-145-5p; hsa-miR-497-5p; hsa-miR-93-5p; hsa-miR-106b-5p; hsa-miR-29c-3p; hsa-miR-124-3p; hsa-miR-17-5p; hsa-miR-125b-5p; hsa-miR-29b-3p; hsa-miR-769-5p; hsa-miR…
WP185 Integrin mediated cell adhesion	0.0256782	0.0989311	0.0989311	117	hsa-let-7b-5p; hsa-miR-27b-3p; hsa-miR-423-5p; hsa-let-7e-5p; hsa-miR-200b-3p; hsa-miR-141-3p; hsa-miR-423-3p; hsa-miR-214-3p; hsa-let-7a-5p; hsa-miR-148b-3p; hsa-miR-34a-5p; hsa-let-7c-5p; hsa-miR-195-5p; hsa-miR-7-5p; hsa-miR-1180-3p; hsa-miR-29a-3p; hsa-miR-320b; hsa-miR-320a-3p; hsa-miR-425-5p; hsa-miR-93-3p; hsa-miR-132-3p; hsa-miR-1-3p; hsa-miR-433-3p; hsa-miR-140-5p; hsa-miR-200c-3p; hsa-m…
hsa04150 mTOR signaling pathway	0.0257906	0.0989311	0.0989311	109	hsa-let-7b-5p; hsa-miR-483-5p; hsa-miR-27b-3p; hsa-miR-877-5p; hsa-miR-423-5p; hsa-let-7d-5p; hsa-miR-200b-3p; hsa-miR-141-3p; hsa-miR-423-3p; hsa-miR-19b-3p; hsa-let-7a-5p; hsa-miR-148b-3p; hsa-miR-34a-5p; hsa-miR-195-5p; hsa-miR-150-5p; hsa-miR-7-5p; hsa-miR-29a-3p; hsa-miR-320b; hsa-miR-320a-3p; hsa-miR-1-3p; hsa-miR-218-5p; hsa-miR-9-5p; hsa-miR-140-5p; hsa-miR-200c-3p; hsa-miR-128-3p; hsa-mi…
